# Supplementary material for: The bacterial microbiome modulates the initiation of brain metastasis by impacting the gut-to-brain axis
Source: iScience. 2025 Jan 22;28(2):111874. doi: 10.1016/j.isci.2025.111874 (PMC11848439; doi:10.1016/j.isci.2025.111874)
Supplement: Table S1. Bacterial quantification in fecal samples, related to Figures 2 and S2 — Individual excel sheet reporting the relative bacteria abundance in fecal material generated by 16S rRNA sequencing. [file mmc2.xlsx]

## Sheet: phyloseq_stool_purified_melt
Sample_ID	Time.point	Treatment	OTU	Abundance	Phylum	Class	Order	Family	Genus
P52	Healthy	4-ABX	OTU10458	373	Proteobacteria	Gammaproteobacteria	Enterobacterales	Enterobacteriaceae	Escherichia-Shigella
P59	Healthy	4-ABX	OTU10458	365	Proteobacteria	Gammaproteobacteria	Enterobacterales	Enterobacteriaceae	Escherichia-Shigella
P53	Healthy	4-ABX	OTU10458	353	Proteobacteria	Gammaproteobacteria	Enterobacterales	Enterobacteriaceae	Escherichia-Shigella
P48	Healthy	4-ABX	OTU10458	339	Proteobacteria	Gammaproteobacteria	Enterobacterales	Enterobacteriaceae	Escherichia-Shigella
P47	Healthy	4-ABX	OTU10458	337	Proteobacteria	Gammaproteobacteria	Enterobacterales	Enterobacteriaceae	Escherichia-Shigella
P51	Healthy	4-ABX	OTU10458	323	Proteobacteria	Gammaproteobacteria	Enterobacterales	Enterobacteriaceae	Escherichia-Shigella
P59	Healthy	4-ABX	OTU10459	315	Proteobacteria	Gammaproteobacteria	Enterobacterales	Enterobacteriaceae	Escherichia-Shigella
P48	Healthy	4-ABX	OTU10460	309	Proteobacteria	Gammaproteobacteria	Enterobacterales	Enterobacteriaceae	Escherichia-Shigella
P51	Healthy	4-ABX	OTU10459	305	Proteobacteria	Gammaproteobacteria	Enterobacterales	Enterobacteriaceae	Escherichia-Shigella
P48	Healthy	4-ABX	OTU10459	303	Proteobacteria	Gammaproteobacteria	Enterobacterales	Enterobacteriaceae	Escherichia-Shigella
P53	Healthy	4-ABX	OTU10460	302	Proteobacteria	Gammaproteobacteria	Enterobacterales	Enterobacteriaceae	Escherichia-Shigella
P51	Healthy	4-ABX	OTU10460	295	Proteobacteria	Gammaproteobacteria	Enterobacterales	Enterobacteriaceae	Escherichia-Shigella
P52	Healthy	4-ABX	OTU4598	294	Proteobacteria	Gammaproteobacteria	Enterobacterales	Enterobacteriaceae	Escherichia-Shigella
P52	Healthy	4-ABX	OTU10464	289	Proteobacteria	Gammaproteobacteria	Enterobacterales	Enterobacteriaceae	Escherichia-Shigella
P53	Healthy	4-ABX	OTU10459	284	Proteobacteria	Gammaproteobacteria	Enterobacterales	Enterobacteriaceae	Escherichia-Shigella
P47	Healthy	4-ABX	OTU10464	284	Proteobacteria	Gammaproteobacteria	Enterobacterales	Enterobacteriaceae	Escherichia-Shigella
P47	Healthy	4-ABX	OTU10466	283	Proteobacteria	Gammaproteobacteria	Enterobacterales	Enterobacteriaceae	Escherichia-Shigella
P51	Healthy	4-ABX	OTU4598	281	Proteobacteria	Gammaproteobacteria	Enterobacterales	Enterobacteriaceae	Escherichia-Shigella
P58	Healthy	4-ABX	OTU10460	280	Proteobacteria	Gammaproteobacteria	Enterobacterales	Enterobacteriaceae	Escherichia-Shigella
P53	Healthy	4-ABX	OTU4598	280	Proteobacteria	Gammaproteobacteria	Enterobacterales	Enterobacteriaceae	Escherichia-Shigella
P47	Healthy	4-ABX	OTU4598	277	Proteobacteria	Gammaproteobacteria	Enterobacterales	Enterobacteriaceae	Escherichia-Shigella
P47	Healthy	4-ABX	OTU10460	275	Proteobacteria	Gammaproteobacteria	Enterobacterales	Enterobacteriaceae	Escherichia-Shigella
P59	Healthy	4-ABX	OTU4598	275	Proteobacteria	Gammaproteobacteria	Enterobacterales	Enterobacteriaceae	Escherichia-Shigella
P47	Healthy	4-ABX	OTU10459	272	Proteobacteria	Gammaproteobacteria	Enterobacterales	Enterobacteriaceae	Escherichia-Shigella
P53	Healthy	4-ABX	OTU4600	270	Proteobacteria	Gammaproteobacteria	Enterobacterales	Enterobacteriaceae	Escherichia-Shigella
P52	Healthy	4-ABX	OTU4604	269	Proteobacteria	Gammaproteobacteria	Enterobacterales	Enterobacteriaceae	Escherichia-Shigella
P58	Healthy	4-ABX	OTU10458	267	Proteobacteria	Gammaproteobacteria	Enterobacterales	Enterobacteriaceae	Escherichia-Shigella
P58	Healthy	4-ABX	OTU10464	267	Proteobacteria	Gammaproteobacteria	Enterobacterales	Enterobacteriaceae	Escherichia-Shigella
P52	Healthy	4-ABX	OTU10460	263	Proteobacteria	Gammaproteobacteria	Enterobacterales	Enterobacteriaceae	Escherichia-Shigella
P53	Healthy	4-ABX	OTU10461	257	Proteobacteria	Gammaproteobacteria	Enterobacterales	Enterobacteriaceae	Escherichia-Shigella
P51	Healthy	4-ABX	OTU10464	256	Proteobacteria	Gammaproteobacteria	Enterobacterales	Enterobacteriaceae	Escherichia-Shigella
P58	Healthy	4-ABX	OTU4598	256	Proteobacteria	Gammaproteobacteria	Enterobacterales	Enterobacteriaceae	Escherichia-Shigella
P59	Healthy	4-ABX	OTU10460	255	Proteobacteria	Gammaproteobacteria	Enterobacterales	Enterobacteriaceae	Escherichia-Shigella
P55	Healthy	4-ABX	OTU10458	254	Proteobacteria	Gammaproteobacteria	Enterobacterales	Enterobacteriaceae	Escherichia-Shigella
P51	Healthy	4-ABX	OTU4600	252	Proteobacteria	Gammaproteobacteria	Enterobacterales	Enterobacteriaceae	Escherichia-Shigella
P53	Healthy	4-ABX	OTU4599	250	Proteobacteria	Gammaproteobacteria	Enterobacterales	Enterobacteriaceae	Escherichia-Shigella
P52	Healthy	4-ABX	OTU10459	247	Proteobacteria	Gammaproteobacteria	Enterobacterales	Enterobacteriaceae	Escherichia-Shigella
P51	Healthy	4-ABX	OTU10461	247	Proteobacteria	Gammaproteobacteria	Enterobacterales	Enterobacteriaceae	Escherichia-Shigella
P59	Healthy	4-ABX	OTU10466	246	Proteobacteria	Gammaproteobacteria	Enterobacterales	Enterobacteriaceae	Escherichia-Shigella
P52	Healthy	4-ABX	OTU4599	245	Proteobacteria	Gammaproteobacteria	Enterobacterales	Enterobacteriaceae	Escherichia-Shigella
P58	Healthy	4-ABX	OTU10459	244	Proteobacteria	Gammaproteobacteria	Enterobacterales	Enterobacteriaceae	Escherichia-Shigella
P58	Healthy	4-ABX	OTU10466	244	Proteobacteria	Gammaproteobacteria	Enterobacterales	Enterobacteriaceae	Escherichia-Shigella
P48	Healthy	4-ABX	OTU4599	243	Proteobacteria	Gammaproteobacteria	Enterobacterales	Enterobacteriaceae	Escherichia-Shigella
P49	Healthy	4-ABX	OTU10458	242	Proteobacteria	Gammaproteobacteria	Enterobacterales	Enterobacteriaceae	Escherichia-Shigella
P52	Healthy	4-ABX	OTU10466	242	Proteobacteria	Gammaproteobacteria	Enterobacterales	Enterobacteriaceae	Escherichia-Shigella
P48	Healthy	4-ABX	OTU10461	241	Proteobacteria	Gammaproteobacteria	Enterobacterales	Enterobacteriaceae	Escherichia-Shigella
P53	Healthy	4-ABX	OTU10464	241	Proteobacteria	Gammaproteobacteria	Enterobacterales	Enterobacteriaceae	Escherichia-Shigella
P59	Healthy	4-ABX	OTU4599	241	Proteobacteria	Gammaproteobacteria	Enterobacterales	Enterobacteriaceae	Escherichia-Shigella
P58	Healthy	4-ABX	OTU4599	238	Proteobacteria	Gammaproteobacteria	Enterobacterales	Enterobacteriaceae	Escherichia-Shigella
P48	Healthy	4-ABX	OTU4600	236	Proteobacteria	Gammaproteobacteria	Enterobacterales	Enterobacteriaceae	Escherichia-Shigella
P51	Healthy	4-ABX	OTU4599	235	Proteobacteria	Gammaproteobacteria	Enterobacterales	Enterobacteriaceae	Escherichia-Shigella
P55	Healthy	4-ABX	OTU4598	234	Proteobacteria	Gammaproteobacteria	Enterobacterales	Enterobacteriaceae	Escherichia-Shigella
P47	Healthy	4-ABX	OTU4604	231	Proteobacteria	Gammaproteobacteria	Enterobacterales	Enterobacteriaceae	Escherichia-Shigella
P48	Healthy	4-ABX	OTU4598	230	Proteobacteria	Gammaproteobacteria	Enterobacterales	Enterobacteriaceae	Escherichia-Shigella
P59	Healthy	4-ABX	OTU10464	229	Proteobacteria	Gammaproteobacteria	Enterobacterales	Enterobacteriaceae	Escherichia-Shigella
P51	Healthy	4-ABX	OTU10466	228	Proteobacteria	Gammaproteobacteria	Enterobacterales	Enterobacteriaceae	Escherichia-Shigella
P47	Healthy	4-ABX	OTU4600	227	Proteobacteria	Gammaproteobacteria	Enterobacterales	Enterobacteriaceae	Escherichia-Shigella
P58	Healthy	4-ABX	OTU4600	226	Proteobacteria	Gammaproteobacteria	Enterobacterales	Enterobacteriaceae	Escherichia-Shigella
P58	Healthy	4-ABX	OTU4604	225	Proteobacteria	Gammaproteobacteria	Enterobacterales	Enterobacteriaceae	Escherichia-Shigella
P52	Healthy	4-ABX	OTU4601	224	Proteobacteria	Gammaproteobacteria	Enterobacterales	Enterobacteriaceae	Escherichia-Shigella
P48	Healthy	4-ABX	OTU10464	222	Proteobacteria	Gammaproteobacteria	Enterobacterales	Enterobacteriaceae	Escherichia-Shigella
P55	Healthy	4-ABX	OTU10460	220	Proteobacteria	Gammaproteobacteria	Enterobacterales	Enterobacteriaceae	Escherichia-Shigella
P48	Healthy	4-ABX	OTU10466	219	Proteobacteria	Gammaproteobacteria	Enterobacterales	Enterobacteriaceae	Escherichia-Shigella
P59	Healthy	4-ABX	OTU4600	219	Proteobacteria	Gammaproteobacteria	Enterobacterales	Enterobacteriaceae	Escherichia-Shigella
P47	Healthy	4-ABX	OTU10461	218	Proteobacteria	Gammaproteobacteria	Enterobacterales	Enterobacteriaceae	Escherichia-Shigella
P52	Healthy	4-ABX	OTU4600	217	Proteobacteria	Gammaproteobacteria	Enterobacterales	Enterobacteriaceae	Escherichia-Shigella
P49	Healthy	4-ABX	OTU10459	216	Proteobacteria	Gammaproteobacteria	Enterobacterales	Enterobacteriaceae	Escherichia-Shigella
P59	Healthy	4-ABX	OTU10461	215	Proteobacteria	Gammaproteobacteria	Enterobacterales	Enterobacteriaceae	Escherichia-Shigella
P59	Healthy	4-ABX	OTU4604	215	Proteobacteria	Gammaproteobacteria	Enterobacterales	Enterobacteriaceae	Escherichia-Shigella
P53	Healthy	4-ABX	OTU4604	214	Proteobacteria	Gammaproteobacteria	Enterobacterales	Enterobacteriaceae	Escherichia-Shigella
P48	Healthy	4-ABX	OTU4601	213	Proteobacteria	Gammaproteobacteria	Enterobacterales	Enterobacteriaceae	Escherichia-Shigella
P53	Healthy	4-ABX	OTU10466	210	Proteobacteria	Gammaproteobacteria	Enterobacterales	Enterobacteriaceae	Escherichia-Shigella
P55	Healthy	4-ABX	OTU4599	210	Proteobacteria	Gammaproteobacteria	Enterobacterales	Enterobacteriaceae	Escherichia-Shigella
P51	Healthy	4-ABX	OTU4607	210	Proteobacteria	Gammaproteobacteria	Enterobacterales	Enterobacteriaceae	Escherichia-Shigella
P52	Healthy	4-ABX	OTU10461	209	Proteobacteria	Gammaproteobacteria	Enterobacterales	Enterobacteriaceae	Escherichia-Shigella
P53	Healthy	4-ABX	OTU4607	209	Proteobacteria	Gammaproteobacteria	Enterobacterales	Enterobacteriaceae	Escherichia-Shigella
P47	Healthy	4-ABX	OTU4599	205	Proteobacteria	Gammaproteobacteria	Enterobacterales	Enterobacteriaceae	Escherichia-Shigella
P51	Healthy	4-ABX	OTU4601	205	Proteobacteria	Gammaproteobacteria	Enterobacterales	Enterobacteriaceae	Escherichia-Shigella
P55	Healthy	4-ABX	OTU10459	204	Proteobacteria	Gammaproteobacteria	Enterobacterales	Enterobacteriaceae	Escherichia-Shigella
P52	Healthy	4-ABX	OTU4606	203	Proteobacteria	Gammaproteobacteria	Enterobacterales	Enterobacteriaceae	Escherichia-Shigella
P52	Healthy	4-ABX	OTU10462	200	Proteobacteria	Gammaproteobacteria	Enterobacterales	Enterobacteriaceae	Escherichia-Shigella
P58	Healthy	4-ABX	OTU10462	199	Proteobacteria	Gammaproteobacteria	Enterobacterales	Enterobacteriaceae	Escherichia-Shigella
P59	Healthy	4-ABX	OTU10462	199	Proteobacteria	Gammaproteobacteria	Enterobacterales	Enterobacteriaceae	Escherichia-Shigella
P55	Healthy	4-ABX	OTU10466	199	Proteobacteria	Gammaproteobacteria	Enterobacterales	Enterobacteriaceae	Escherichia-Shigella
P49	Healthy	4-ABX	OTU4599	196	Proteobacteria	Gammaproteobacteria	Enterobacterales	Enterobacteriaceae	Escherichia-Shigella
P49	Healthy	4-ABX	OTU10464	195	Proteobacteria	Gammaproteobacteria	Enterobacterales	Enterobacteriaceae	Escherichia-Shigella
P49	Healthy	4-ABX	OTU10461	194	Proteobacteria	Gammaproteobacteria	Enterobacterales	Enterobacteriaceae	Escherichia-Shigella
P59	Healthy	4-ABX	OTU4606	194	Proteobacteria	Gammaproteobacteria	Enterobacterales	Enterobacteriaceae	Escherichia-Shigella
P49	Healthy	4-ABX	OTU10466	193	Proteobacteria	Gammaproteobacteria	Enterobacterales	Enterobacteriaceae	Escherichia-Shigella
P51	Healthy	4-ABX	OTU4604	193	Proteobacteria	Gammaproteobacteria	Enterobacterales	Enterobacteriaceae	Escherichia-Shigella
P49	Healthy	4-ABX	OTU4598	192	Proteobacteria	Gammaproteobacteria	Enterobacterales	Enterobacteriaceae	Escherichia-Shigella
P58	Healthy	4-ABX	OTU10461	191	Proteobacteria	Gammaproteobacteria	Enterobacterales	Enterobacteriaceae	Escherichia-Shigella
P58	Healthy	4-ABX	OTU4606	190	Proteobacteria	Gammaproteobacteria	Enterobacterales	Enterobacteriaceae	Escherichia-Shigella
P49	Healthy	4-ABX	OTU10460	189	Proteobacteria	Gammaproteobacteria	Enterobacterales	Enterobacteriaceae	Escherichia-Shigella
P53	Healthy	4-ABX	OTU10462	188	Proteobacteria	Gammaproteobacteria	Enterobacterales	Enterobacteriaceae	Escherichia-Shigella
P56	Healthy	4-ABX	OTU7898	188	Firmicutes	Bacilli	Lactobacillales	Lactobacillaceae	Lactobacillus
P58	Healthy	4-ABX	OTU4607	187	Proteobacteria	Gammaproteobacteria	Enterobacterales	Enterobacteriaceae	Escherichia-Shigella
P55	Healthy	4-ABX	OTU10461	186	Proteobacteria	Gammaproteobacteria	Enterobacterales	Enterobacteriaceae	Escherichia-Shigella
P48	Healthy	4-ABX	OTU10462	186	Proteobacteria	Gammaproteobacteria	Enterobacterales	Enterobacteriaceae	Escherichia-Shigella
P55	Healthy	4-ABX	OTU10464	186	Proteobacteria	Gammaproteobacteria	Enterobacterales	Enterobacteriaceae	Escherichia-Shigella
P48	Healthy	4-ABX	OTU4606	185	Proteobacteria	Gammaproteobacteria	Enterobacterales	Enterobacteriaceae	Escherichia-Shigella
P47	Healthy	4-ABX	OTU4601	184	Proteobacteria	Gammaproteobacteria	Enterobacterales	Enterobacteriaceae	Escherichia-Shigella
P53	Healthy	4-ABX	OTU4601	184	Proteobacteria	Gammaproteobacteria	Enterobacterales	Enterobacteriaceae	Escherichia-Shigella
P48	Healthy	4-ABX	OTU4607	182	Proteobacteria	Gammaproteobacteria	Enterobacterales	Enterobacteriaceae	Escherichia-Shigella
P59	Healthy	4-ABX	OTU4607	178	Proteobacteria	Gammaproteobacteria	Enterobacterales	Enterobacteriaceae	Escherichia-Shigella
P51	Healthy	4-ABX	OTU10462	177	Proteobacteria	Gammaproteobacteria	Enterobacterales	Enterobacteriaceae	Escherichia-Shigella
P47	Healthy	4-ABX	OTU4606	174	Proteobacteria	Gammaproteobacteria	Enterobacterales	Enterobacteriaceae	Escherichia-Shigella
P49	Healthy	4-ABX	OTU4604	173	Proteobacteria	Gammaproteobacteria	Enterobacterales	Enterobacteriaceae	Escherichia-Shigella
P48	Healthy	4-ABX	OTU4604	172	Proteobacteria	Gammaproteobacteria	Enterobacterales	Enterobacteriaceae	Escherichia-Shigella
P47	Healthy	4-ABX	OTU4607	171	Proteobacteria	Gammaproteobacteria	Enterobacterales	Enterobacteriaceae	Escherichia-Shigella
P59	Healthy	4-ABX	OTU4601	164	Proteobacteria	Gammaproteobacteria	Enterobacterales	Enterobacteriaceae	Escherichia-Shigella
P49	Healthy	4-ABX	OTU4606	163	Proteobacteria	Gammaproteobacteria	Enterobacterales	Enterobacteriaceae	Escherichia-Shigella
P51	Healthy	4-ABX	OTU4606	163	Proteobacteria	Gammaproteobacteria	Enterobacterales	Enterobacteriaceae	Escherichia-Shigella
P52	Healthy	4-ABX	OTU4607	162	Proteobacteria	Gammaproteobacteria	Enterobacterales	Enterobacteriaceae	Escherichia-Shigella
P55	Healthy	4-ABX	OTU4607	161	Proteobacteria	Gammaproteobacteria	Enterobacterales	Enterobacteriaceae	Escherichia-Shigella
P47	Healthy	4-ABX	OTU4602	160	Proteobacteria	Gammaproteobacteria	Enterobacterales	Enterobacteriaceae	Escherichia-Shigella
P49	Healthy	4-ABX	OTU10462	159	Proteobacteria	Gammaproteobacteria	Enterobacterales	Enterobacteriaceae	Escherichia-Shigella
P55	Healthy	4-ABX	OTU4600	158	Proteobacteria	Gammaproteobacteria	Enterobacterales	Enterobacteriaceae	Escherichia-Shigella
P53	Healthy	4-ABX	OTU4602	158	Proteobacteria	Gammaproteobacteria	Enterobacterales	Enterobacteriaceae	Escherichia-Shigella
P49	Healthy	4-ABX	OTU4600	157	Proteobacteria	Gammaproteobacteria	Enterobacterales	Enterobacteriaceae	Escherichia-Shigella
P53	Healthy	4-ABX	OTU4603	157	Proteobacteria	Gammaproteobacteria	Enterobacterales	Enterobacteriaceae	Escherichia-Shigella
P49	Healthy	4-ABX	OTU4607	157	Proteobacteria	Gammaproteobacteria	Enterobacterales	Enterobacteriaceae	Escherichia-Shigella
P55	Healthy	4-ABX	OTU4606	156	Proteobacteria	Gammaproteobacteria	Enterobacterales	Enterobacteriaceae	Escherichia-Shigella
P48	Healthy	4-ABX	OTU4603	155	Proteobacteria	Gammaproteobacteria	Enterobacterales	Enterobacteriaceae	Escherichia-Shigella
P55	Healthy	4-ABX	OTU4604	155	Proteobacteria	Gammaproteobacteria	Enterobacterales	Enterobacteriaceae	Escherichia-Shigella
P53	Healthy	4-ABX	OTU4606	155	Proteobacteria	Gammaproteobacteria	Enterobacterales	Enterobacteriaceae	Escherichia-Shigella
P47	Healthy	4-ABX	OTU10462	153	Proteobacteria	Gammaproteobacteria	Enterobacterales	Enterobacteriaceae	Escherichia-Shigella
P55	Healthy	4-ABX	OTU4601	153	Proteobacteria	Gammaproteobacteria	Enterobacterales	Enterobacteriaceae	Escherichia-Shigella
P51	Healthy	4-ABX	OTU4602	152	Proteobacteria	Gammaproteobacteria	Enterobacterales	Enterobacteriaceae	Escherichia-Shigella
P49	Healthy	4-ABX	OTU4601	151	Proteobacteria	Gammaproteobacteria	Enterobacterales	Enterobacteriaceae	Escherichia-Shigella
P49	Healthy	4-ABX	OTU4603	151	Proteobacteria	Gammaproteobacteria	Enterobacterales	Enterobacteriaceae	Escherichia-Shigella
P63	Healthy	CTRL	OTU5308	150	Firmicutes	Clostridia	Lachnospirales	Lachnospiraceae	Lachnospiraceae_unknown
P58	Healthy	4-ABX	OTU4603	148	Proteobacteria	Gammaproteobacteria	Enterobacterales	Enterobacteriaceae	Escherichia-Shigella
P47	Healthy	4-ABX	OTU1773	145	Proteobacteria	Gammaproteobacteria	Enterobacterales	Enterobacteriaceae	Escherichia-Shigella
P55	Healthy	4-ABX	OTU10462	144	Proteobacteria	Gammaproteobacteria	Enterobacterales	Enterobacteriaceae	Escherichia-Shigella
P52	Healthy	4-ABX	OTU1773	143	Proteobacteria	Gammaproteobacteria	Enterobacterales	Enterobacteriaceae	Escherichia-Shigella
P56	Healthy	4-ABX	OTU2736	142	Firmicutes	Bacilli	Lactobacillales	Streptococcaceae	Lactococcus
P52	Healthy	4-ABX	OTU4603	141	Proteobacteria	Gammaproteobacteria	Enterobacterales	Enterobacteriaceae	Escherichia-Shigella
P49	Healthy	4-ABX	OTU1773	140	Proteobacteria	Gammaproteobacteria	Enterobacterales	Enterobacteriaceae	Escherichia-Shigella
P59	Healthy	4-ABX	OTU4602	138	Proteobacteria	Gammaproteobacteria	Enterobacterales	Enterobacteriaceae	Escherichia-Shigella
P52	Healthy	4-ABX	OTU4602	136	Proteobacteria	Gammaproteobacteria	Enterobacterales	Enterobacteriaceae	Escherichia-Shigella
P58	Healthy	4-ABX	OTU4601	134	Proteobacteria	Gammaproteobacteria	Enterobacterales	Enterobacteriaceae	Escherichia-Shigella
P59	Healthy	4-ABX	OTU4603	131	Proteobacteria	Gammaproteobacteria	Enterobacterales	Enterobacteriaceae	Escherichia-Shigella
P53	Healthy	4-ABX	OTU1773	128	Proteobacteria	Gammaproteobacteria	Enterobacterales	Enterobacteriaceae	Escherichia-Shigella
P47	Healthy	4-ABX	OTU1778	128	Proteobacteria	Gammaproteobacteria	Enterobacterales	Enterobacteriaceae	Escherichia-Shigella
P51	Healthy	4-ABX	OTU4603	128	Proteobacteria	Gammaproteobacteria	Enterobacterales	Enterobacteriaceae	Escherichia-Shigella
P48	Healthy	4-ABX	OTU1780	127	Proteobacteria	Gammaproteobacteria	Enterobacterales	Enterobacteriaceae	Escherichia-Shigella
P48	Healthy	4-ABX	OTU4602	127	Proteobacteria	Gammaproteobacteria	Enterobacterales	Enterobacteriaceae	Escherichia-Shigella
P48	Healthy	4-ABX	OTU1778	125	Proteobacteria	Gammaproteobacteria	Enterobacterales	Enterobacteriaceae	Escherichia-Shigella
P49	Healthy	4-ABX	OTU4602	125	Proteobacteria	Gammaproteobacteria	Enterobacterales	Enterobacteriaceae	Escherichia-Shigella
P51	Healthy	4-ABX	OTU1778	123	Proteobacteria	Gammaproteobacteria	Enterobacterales	Enterobacteriaceae	Escherichia-Shigella
P47	Healthy	4-ABX	OTU4603	122	Proteobacteria	Gammaproteobacteria	Enterobacterales	Enterobacteriaceae	Escherichia-Shigella
P48	Healthy	4-ABX	OTU1775	121	Proteobacteria	Gammaproteobacteria	Enterobacterales	Enterobacteriaceae	Escherichia-Shigella
P58	Healthy	4-ABX	OTU1773	119	Proteobacteria	Gammaproteobacteria	Enterobacterales	Enterobacteriaceae	Escherichia-Shigella
P51	Healthy	4-ABX	OTU1774	119	Proteobacteria	Gammaproteobacteria	Enterobacterales	Enterobacteriaceae	Escherichia-Shigella
P59	Healthy	4-ABX	OTU1773	117	Proteobacteria	Gammaproteobacteria	Enterobacterales	Enterobacteriaceae	Escherichia-Shigella
P59	Healthy	4-ABX	OTU2345	117	Firmicutes	Bacilli	Lactobacillales	Lactobacillaceae	Latilactobacillus
P58	Healthy	4-ABX	OTU4602	117	Proteobacteria	Gammaproteobacteria	Enterobacterales	Enterobacteriaceae	Escherichia-Shigella
P47	Healthy	4-ABX	OTU1777	116	Proteobacteria	Gammaproteobacteria	Enterobacterales	Enterobacteriaceae	Escherichia-Shigella
P55	Healthy	4-ABX	OTU4603	116	Proteobacteria	Gammaproteobacteria	Enterobacterales	Enterobacteriaceae	Escherichia-Shigella
P48	Healthy	4-ABX	OTU1773	113	Proteobacteria	Gammaproteobacteria	Enterobacterales	Enterobacteriaceae	Escherichia-Shigella
P58	Healthy	4-ABX	OTU1778	111	Proteobacteria	Gammaproteobacteria	Enterobacterales	Enterobacteriaceae	Escherichia-Shigella
P58	Healthy	4-ABX	OTU1774	109	Proteobacteria	Gammaproteobacteria	Enterobacterales	Enterobacteriaceae	Escherichia-Shigella
P86	Healthy	2-ABX	OTU3288	109	Bacteroidota	Bacteroidia	Bacteroidales	Bacteroidaceae	Bacteroides
P52	Healthy	4-ABX	OTU1774	108	Proteobacteria	Gammaproteobacteria	Enterobacterales	Enterobacteriaceae	Escherichia-Shigella
P47	Healthy	4-ABX	OTU1774	107	Proteobacteria	Gammaproteobacteria	Enterobacterales	Enterobacteriaceae	Escherichia-Shigella
P52	Healthy	4-ABX	OTU1778	107	Proteobacteria	Gammaproteobacteria	Enterobacterales	Enterobacteriaceae	Escherichia-Shigella
P59	Healthy	4-ABX	OTU1774	106	Proteobacteria	Gammaproteobacteria	Enterobacterales	Enterobacteriaceae	Escherichia-Shigella
P47	Healthy	4-ABX	OTU1775	106	Proteobacteria	Gammaproteobacteria	Enterobacterales	Enterobacteriaceae	Escherichia-Shigella
P79	Healthy	2-ABX	OTU3290	106	Bacteroidota	Bacteroidia	Bacteroidales	Bacteroidaceae	Bacteroides
P55	Healthy	4-ABX	OTU4602	106	Proteobacteria	Gammaproteobacteria	Enterobacterales	Enterobacteriaceae	Escherichia-Shigella
P49	Healthy	4-ABX	OTU1775	105	Proteobacteria	Gammaproteobacteria	Enterobacterales	Enterobacteriaceae	Escherichia-Shigella
P70	Healthy	CTRL	OTU3288	104	Bacteroidota	Bacteroidia	Bacteroidales	Bacteroidaceae	Bacteroides
P53	Healthy	4-ABX	OTU1776	103	Proteobacteria	Gammaproteobacteria	Enterobacterales	Enterobacteriaceae	Escherichia-Shigella
P47	Healthy	4-ABX	OTU1779	103	Proteobacteria	Gammaproteobacteria	Enterobacterales	Enterobacteriaceae	Escherichia-Shigella
P86	Healthy	2-ABX	OTU8976	103	Bacteroidota	Bacteroidia	Bacteroidales	Bacteroidaceae	Bacteroides
P55	Healthy	4-ABX	OTU1773	102	Proteobacteria	Gammaproteobacteria	Enterobacterales	Enterobacteriaceae	Escherichia-Shigella
P53	Healthy	4-ABX	OTU1778	102	Proteobacteria	Gammaproteobacteria	Enterobacterales	Enterobacteriaceae	Escherichia-Shigella
P59	Healthy	4-ABX	OTU1778	102	Proteobacteria	Gammaproteobacteria	Enterobacterales	Enterobacteriaceae	Escherichia-Shigella
P58	Healthy	4-ABX	OTU1776	101	Proteobacteria	Gammaproteobacteria	Enterobacterales	Enterobacteriaceae	Escherichia-Shigella
P16	BrM endpoint	CTRL	OTU5287	101	Firmicutes	Clostridia	Lachnospirales	Lachnospiraceae	Lachnospiraceae.NK4A136.group
P80	Healthy	2-ABX	OTU8976	101	Bacteroidota	Bacteroidia	Bacteroidales	Bacteroidaceae	Bacteroides
P51	Healthy	4-ABX	OTU1775	100	Proteobacteria	Gammaproteobacteria	Enterobacterales	Enterobacteriaceae	Escherichia-Shigella
P51	Healthy	4-ABX	OTU1776	100	Proteobacteria	Gammaproteobacteria	Enterobacterales	Enterobacteriaceae	Escherichia-Shigella
P80	Healthy	2-ABX	OTU3288	99	Bacteroidota	Bacteroidia	Bacteroidales	Bacteroidaceae	Bacteroides
P71	Healthy	CTRL	OTU14105	97	Firmicutes	Clostridia	Oscillospirales	Oscillospiraceae	Colidextribacter
P51	Healthy	4-ABX	OTU1773	97	Proteobacteria	Gammaproteobacteria	Enterobacterales	Enterobacteriaceae	Escherichia-Shigella
P59	Healthy	4-ABX	OTU1776	97	Proteobacteria	Gammaproteobacteria	Enterobacterales	Enterobacteriaceae	Escherichia-Shigella
P85	Healthy	2-ABX	OTU3288	97	Bacteroidota	Bacteroidia	Bacteroidales	Bacteroidaceae	Bacteroides
P52	Healthy	4-ABX	OTU1775	96	Proteobacteria	Gammaproteobacteria	Enterobacterales	Enterobacteriaceae	Escherichia-Shigella
P53	Healthy	4-ABX	OTU1774	95	Proteobacteria	Gammaproteobacteria	Enterobacterales	Enterobacteriaceae	Escherichia-Shigella
P53	Healthy	4-ABX	OTU1775	95	Proteobacteria	Gammaproteobacteria	Enterobacterales	Enterobacteriaceae	Escherichia-Shigella
P85	Healthy	2-ABX	OTU8977	95	Bacteroidota	Bacteroidia	Bacteroidales	Bacteroidaceae	Bacteroides
P58	Healthy	4-ABX	OTU1775	94	Proteobacteria	Gammaproteobacteria	Enterobacterales	Enterobacteriaceae	Escherichia-Shigella
P51	Healthy	4-ABX	OTU1779	93	Proteobacteria	Gammaproteobacteria	Enterobacterales	Enterobacteriaceae	Escherichia-Shigella
P53	Healthy	4-ABX	OTU1779	93	Proteobacteria	Gammaproteobacteria	Enterobacterales	Enterobacteriaceae	Escherichia-Shigella
P85	Healthy	2-ABX	OTU8976	93	Bacteroidota	Bacteroidia	Bacteroidales	Bacteroidaceae	Bacteroides
P79	Healthy	2-ABX	OTU8981	93	Bacteroidota	Bacteroidia	Bacteroidales	Bacteroidaceae	Bacteroides
P83	Healthy	2-ABX	OTU8976	92	Bacteroidota	Bacteroidia	Bacteroidales	Bacteroidaceae	Bacteroides
P80	Healthy	2-ABX	OTU8981	92	Bacteroidota	Bacteroidia	Bacteroidales	Bacteroidaceae	Bacteroides
P59	Healthy	4-ABX	OTU1775	91	Proteobacteria	Gammaproteobacteria	Enterobacterales	Enterobacteriaceae	Escherichia-Shigella
P48	Healthy	4-ABX	OTU1779	91	Proteobacteria	Gammaproteobacteria	Enterobacterales	Enterobacteriaceae	Escherichia-Shigella
P87	Healthy	2-ABX	OTU8976	91	Bacteroidota	Bacteroidia	Bacteroidales	Bacteroidaceae	Bacteroides
P52	Healthy	4-ABX	OTU1776	90	Proteobacteria	Gammaproteobacteria	Enterobacterales	Enterobacteriaceae	Escherichia-Shigella
P78	Healthy	2-ABX	OTU3290	90	Bacteroidota	Bacteroidia	Bacteroidales	Bacteroidaceae	Bacteroides
P87	Healthy	2-ABX	OTU3288	88	Bacteroidota	Bacteroidia	Bacteroidales	Bacteroidaceae	Bacteroides
P80	Healthy	2-ABX	OTU3290	88	Bacteroidota	Bacteroidia	Bacteroidales	Bacteroidaceae	Bacteroides
P65	Healthy	CTRL	OTU5310	88	Firmicutes	Clostridia	Lachnospirales	Lachnospiraceae	Lachnospiraceae_unknown
P48	Healthy	4-ABX	OTU1776	87	Proteobacteria	Gammaproteobacteria	Enterobacterales	Enterobacteriaceae	Escherichia-Shigella
P53	Healthy	4-ABX	OTU1777	87	Proteobacteria	Gammaproteobacteria	Enterobacterales	Enterobacteriaceae	Escherichia-Shigella
P58	Healthy	4-ABX	OTU1779	87	Proteobacteria	Gammaproteobacteria	Enterobacterales	Enterobacteriaceae	Escherichia-Shigella
P51	Healthy	4-ABX	OTU1780	87	Proteobacteria	Gammaproteobacteria	Enterobacterales	Enterobacteriaceae	Escherichia-Shigella
P58	Healthy	4-ABX	OTU1780	87	Proteobacteria	Gammaproteobacteria	Enterobacterales	Enterobacteriaceae	Escherichia-Shigella
P79	Healthy	2-ABX	OTU3288	87	Bacteroidota	Bacteroidia	Bacteroidales	Bacteroidaceae	Bacteroides
P87	Healthy	2-ABX	OTU3289	87	Bacteroidota	Bacteroidia	Bacteroidales	Bacteroidaceae	Bacteroides
P78	Healthy	2-ABX	OTU8976	87	Bacteroidota	Bacteroidia	Bacteroidales	Bacteroidaceae	Bacteroides
P61	Healthy	CTRL	OTU5213	86	Firmicutes	Clostridia	Lachnospirales	Lachnospiraceae	Lachnospiraceae.NK4A136.group
P79	Healthy	2-ABX	OTU8978	86	Bacteroidota	Bacteroidia	Bacteroidales	Bacteroidaceae	Bacteroides
P49	Healthy	4-ABX	OTU1774	85	Proteobacteria	Gammaproteobacteria	Enterobacterales	Enterobacteriaceae	Escherichia-Shigella
P59	Healthy	4-ABX	OTU1780	85	Proteobacteria	Gammaproteobacteria	Enterobacterales	Enterobacteriaceae	Escherichia-Shigella
P86	Healthy	2-ABX	OTU8981	85	Bacteroidota	Bacteroidia	Bacteroidales	Bacteroidaceae	Bacteroides
P80	Healthy	2-ABX	OTU8977	84	Bacteroidota	Bacteroidia	Bacteroidales	Bacteroidaceae	Bacteroides
P71	Healthy	CTRL	OTU5862	83	Firmicutes	Clostridia	Clostridia.vadinBB60.group	Clostridia.vadinBB60.group_unknown	Clostridia.vadinBB60.group_unknown
P85	Healthy	2-ABX	OTU8980	83	Bacteroidota	Bacteroidia	Bacteroidales	Bacteroidaceae	Bacteroides
P48	Healthy	4-ABX	OTU1774	82	Proteobacteria	Gammaproteobacteria	Enterobacterales	Enterobacteriaceae	Escherichia-Shigella
P55	Healthy	4-ABX	OTU1778	82	Proteobacteria	Gammaproteobacteria	Enterobacterales	Enterobacteriaceae	Escherichia-Shigella
P85	Healthy	2-ABX	OTU3294	82	Bacteroidota	Bacteroidia	Bacteroidales	Bacteroidaceae	Bacteroides
P64	Healthy	CTRL	OTU1577	81	Firmicutes	Clostridia	Oscillospirales	Ruminococcaceae	Incertae.Sedis
P69	Healthy	CTRL	OTU3288	81	Bacteroidota	Bacteroidia	Bacteroidales	Bacteroidaceae	Bacteroides
P78	Healthy	2-ABX	OTU3289	81	Bacteroidota	Bacteroidia	Bacteroidales	Bacteroidaceae	Bacteroides
P86	Healthy	2-ABX	OTU3291	81	Bacteroidota	Bacteroidia	Bacteroidales	Bacteroidaceae	Bacteroides
P85	Healthy	2-ABX	OTU8983	81	Bacteroidota	Bacteroidia	Bacteroidales	Bacteroidaceae	Bacteroides
P34	BrM endpoint	CTRL	OTU3288	80	Bacteroidota	Bacteroidia	Bacteroidales	Bacteroidaceae	Bacteroides
P84	Healthy	2-ABX	OTU3288	80	Bacteroidota	Bacteroidia	Bacteroidales	Bacteroidaceae	Bacteroides
P64	Healthy	CTRL	OTU8538	80	Firmicutes	Bacilli	Erysipelotrichales	Erysipelotrichaceae	Faecalibaculum
P52	Healthy	4-ABX	OTU1779	79	Proteobacteria	Gammaproteobacteria	Enterobacterales	Enterobacteriaceae	Escherichia-Shigella
P78	Healthy	2-ABX	OTU3288	79	Bacteroidota	Bacteroidia	Bacteroidales	Bacteroidaceae	Bacteroides
P34	BrM endpoint	CTRL	OTU3289	79	Bacteroidota	Bacteroidia	Bacteroidales	Bacteroidaceae	Bacteroides
P34	BrM endpoint	CTRL	OTU8976	79	Bacteroidota	Bacteroidia	Bacteroidales	Bacteroidaceae	Bacteroides
P19	BrM endpoint	CTRL	OTU8977	79	Bacteroidota	Bacteroidia	Bacteroidales	Bacteroidaceae	Bacteroides
P85	Healthy	2-ABX	OTU8979	79	Bacteroidota	Bacteroidia	Bacteroidales	Bacteroidaceae	Bacteroides
P85	Healthy	2-ABX	OTU8981	79	Bacteroidota	Bacteroidia	Bacteroidales	Bacteroidaceae	Bacteroides
P86	Healthy	2-ABX	OTU8982	79	Bacteroidota	Bacteroidia	Bacteroidales	Bacteroidaceae	Bacteroides
P62	Healthy	CTRL	OTU14424	78	Firmicutes	Clostridia	Lachnospirales	Lachnospiraceae	Lachnospiraceae_unknown
P52	Healthy	4-ABX	OTU1777	78	Proteobacteria	Gammaproteobacteria	Enterobacterales	Enterobacteriaceae	Escherichia-Shigella
P53	Healthy	4-ABX	OTU1780	78	Proteobacteria	Gammaproteobacteria	Enterobacterales	Enterobacteriaceae	Escherichia-Shigella
P87	Healthy	2-ABX	OTU3290	78	Bacteroidota	Bacteroidia	Bacteroidales	Bacteroidaceae	Bacteroides
P77	Healthy	2-ABX	OTU3294	78	Bacteroidota	Bacteroidia	Bacteroidales	Bacteroidaceae	Bacteroides
P80	Healthy	2-ABX	OTU3295	78	Bacteroidota	Bacteroidia	Bacteroidales	Bacteroidaceae	Bacteroides
P79	Healthy	2-ABX	OTU8977	78	Bacteroidota	Bacteroidia	Bacteroidales	Bacteroidaceae	Bacteroides
P80	Healthy	2-ABX	OTU8978	78	Bacteroidota	Bacteroidia	Bacteroidales	Bacteroidaceae	Bacteroides
P80	Healthy	2-ABX	OTU8983	78	Bacteroidota	Bacteroidia	Bacteroidales	Bacteroidaceae	Bacteroides
P87	Healthy	2-ABX	OTU3294	77	Bacteroidota	Bacteroidia	Bacteroidales	Bacteroidaceae	Bacteroides
P62	Healthy	CTRL	OTU5301	77	Firmicutes	Clostridia	Lachnospirales	Lachnospiraceae	Lachnospiraceae_unknown
P79	Healthy	2-ABX	OTU8976	77	Bacteroidota	Bacteroidia	Bacteroidales	Bacteroidaceae	Bacteroides
P85	Healthy	2-ABX	OTU8978	77	Bacteroidota	Bacteroidia	Bacteroidales	Bacteroidaceae	Bacteroides
P64	Healthy	CTRL	OTU2866	76	Firmicutes	Bacilli	Erysipelotrichales	Erysipelotrichaceae	Faecalibaculum
P86	Healthy	2-ABX	OTU8983	76	Bacteroidota	Bacteroidia	Bacteroidales	Bacteroidaceae	Bacteroides
P55	Healthy	4-ABX	OTU1777	75	Proteobacteria	Gammaproteobacteria	Enterobacterales	Enterobacteriaceae	Escherichia-Shigella
P86	Healthy	2-ABX	OTU3289	75	Bacteroidota	Bacteroidia	Bacteroidales	Bacteroidaceae	Bacteroides
P81	Healthy	2-ABX	OTU3290	75	Bacteroidota	Bacteroidia	Bacteroidales	Bacteroidaceae	Bacteroides
P56	Healthy	4-ABX	OTU8538	75	Firmicutes	Bacilli	Erysipelotrichales	Erysipelotrichaceae	Faecalibaculum
P49	Healthy	4-ABX	OTU1776	74	Proteobacteria	Gammaproteobacteria	Enterobacterales	Enterobacteriaceae	Escherichia-Shigella
P55	Healthy	4-ABX	OTU1780	74	Proteobacteria	Gammaproteobacteria	Enterobacterales	Enterobacteriaceae	Escherichia-Shigella
P85	Healthy	2-ABX	OTU3292	74	Bacteroidota	Bacteroidia	Bacteroidales	Bacteroidaceae	Bacteroides
P83	Healthy	2-ABX	OTU3294	74	Bacteroidota	Bacteroidia	Bacteroidales	Bacteroidaceae	Bacteroides
P20	BrM endpoint	CTRL	OTU5296	74	Firmicutes	Clostridia	Lachnospirales	Lachnospiraceae	Lachnospiraceae_unknown
P87	Healthy	2-ABX	OTU8977	74	Bacteroidota	Bacteroidia	Bacteroidales	Bacteroidaceae	Bacteroides
P84	Healthy	2-ABX	OTU10466	73	Proteobacteria	Gammaproteobacteria	Enterobacterales	Enterobacteriaceae	Escherichia-Shigella
P59	Healthy	4-ABX	OTU1777	73	Proteobacteria	Gammaproteobacteria	Enterobacterales	Enterobacteriaceae	Escherichia-Shigella
P47	Healthy	4-ABX	OTU1780	73	Proteobacteria	Gammaproteobacteria	Enterobacterales	Enterobacteriaceae	Escherichia-Shigella
P19	BrM endpoint	CTRL	OTU3290	73	Bacteroidota	Bacteroidia	Bacteroidales	Bacteroidaceae	Bacteroides
P38	BrM endpoint	CTRL	OTU6256	73	Firmicutes	Clostridia	Lachnospirales	Lachnospiraceae	Lachnospiraceae.NK4A136.group
P83	Healthy	2-ABX	OTU10464	72	Proteobacteria	Gammaproteobacteria	Enterobacterales	Enterobacteriaceae	Escherichia-Shigella
P55	Healthy	4-ABX	OTU1775	72	Proteobacteria	Gammaproteobacteria	Enterobacterales	Enterobacteriaceae	Escherichia-Shigella
P47	Healthy	4-ABX	OTU1776	72	Proteobacteria	Gammaproteobacteria	Enterobacterales	Enterobacteriaceae	Escherichia-Shigella
P52	Healthy	4-ABX	OTU1780	72	Proteobacteria	Gammaproteobacteria	Enterobacterales	Enterobacteriaceae	Escherichia-Shigella
P78	Healthy	2-ABX	OTU3291	72	Bacteroidota	Bacteroidia	Bacteroidales	Bacteroidaceae	Bacteroides
P62	Healthy	CTRL	OTU7941	72	Firmicutes	Bacilli	Lactobacillales	Lactobacillaceae	Limosilactobacillus
P78	Healthy	2-ABX	OTU8981	72	Bacteroidota	Bacteroidia	Bacteroidales	Bacteroidaceae	Bacteroides
P85	Healthy	2-ABX	OTU8982	72	Bacteroidota	Bacteroidia	Bacteroidales	Bacteroidaceae	Bacteroides
P81	Healthy	2-ABX	OTU10458	71	Proteobacteria	Gammaproteobacteria	Enterobacterales	Enterobacteriaceae	Escherichia-Shigella
P55	Healthy	4-ABX	OTU1776	71	Proteobacteria	Gammaproteobacteria	Enterobacterales	Enterobacteriaceae	Escherichia-Shigella
P83	Healthy	2-ABX	OTU3288	71	Bacteroidota	Bacteroidia	Bacteroidales	Bacteroidaceae	Bacteroides
P80	Healthy	2-ABX	OTU3289	71	Bacteroidota	Bacteroidia	Bacteroidales	Bacteroidaceae	Bacteroides
P83	Healthy	2-ABX	OTU3289	71	Bacteroidota	Bacteroidia	Bacteroidales	Bacteroidaceae	Bacteroides
P86	Healthy	2-ABX	OTU3290	71	Bacteroidota	Bacteroidia	Bacteroidales	Bacteroidaceae	Bacteroides
P62	Healthy	CTRL	OTU3742	71	Bacteroidota	Bacteroidia	Bacteroidales	Rikenellaceae	Alistipes
P70	Healthy	CTRL	OTU8976	71	Bacteroidota	Bacteroidia	Bacteroidales	Bacteroidaceae	Bacteroides
P86	Healthy	2-ABX	OTU8977	71	Bacteroidota	Bacteroidia	Bacteroidales	Bacteroidaceae	Bacteroides
P86	Healthy	2-ABX	OTU8980	71	Bacteroidota	Bacteroidia	Bacteroidales	Bacteroidaceae	Bacteroides
P80	Healthy	2-ABX	OTU8982	71	Bacteroidota	Bacteroidia	Bacteroidales	Bacteroidaceae	Bacteroides
P75	Healthy	CTRL	OTU11155	70	Firmicutes	Clostridia	Lachnospirales	Lachnospiraceae	Blautia
P79	Healthy	2-ABX	OTU3289	70	Bacteroidota	Bacteroidia	Bacteroidales	Bacteroidaceae	Bacteroides
P39	BrM endpoint	CTRL	OTU5117	70	Actinobacteriota	Actinobacteria	Bifidobacteriales	Bifidobacteriaceae	Bifidobacterium
P77	Healthy	2-ABX	OTU8983	70	Bacteroidota	Bacteroidia	Bacteroidales	Bacteroidaceae	Bacteroides
P63	Healthy	CTRL	OTU11224	69	Firmicutes	Clostridia	Lachnospirales	Lachnospiraceae	Lachnospiraceae_unknown
P71	Healthy	CTRL	OTU13565	69	Firmicutes	Clostridia	Lachnospirales	Lachnospiraceae	Lachnospiraceae.NK4A136.group
P49	Healthy	4-ABX	OTU1777	69	Proteobacteria	Gammaproteobacteria	Enterobacterales	Enterobacteriaceae	Escherichia-Shigella
P47	Healthy	4-ABX	OTU2345	69	Firmicutes	Bacilli	Lactobacillales	Lactobacillaceae	Latilactobacillus
P19	BrM endpoint	CTRL	OTU3288	69	Bacteroidota	Bacteroidia	Bacteroidales	Bacteroidaceae	Bacteroides
P85	Healthy	2-ABX	OTU3289	69	Bacteroidota	Bacteroidia	Bacteroidales	Bacteroidaceae	Bacteroides
P86	Healthy	2-ABX	OTU3295	69	Bacteroidota	Bacteroidia	Bacteroidales	Bacteroidaceae	Bacteroides
P87	Healthy	2-ABX	OTU6732	69	Bacteroidota	Bacteroidia	Bacteroidales	Bacteroidaceae	Bacteroides
P74	Healthy	CTRL	OTU856	69	Firmicutes	Bacilli	Lactobacillales	Lactobacillaceae	Ligilactobacillus
P83	Healthy	2-ABX	OTU8977	69	Bacteroidota	Bacteroidia	Bacteroidales	Bacteroidaceae	Bacteroides
P70	Healthy	CTRL	OTU8981	69	Bacteroidota	Bacteroidia	Bacteroidales	Bacteroidaceae	Bacteroides
P69	Healthy	CTRL	OTU8982	69	Bacteroidota	Bacteroidia	Bacteroidales	Bacteroidaceae	Bacteroides
P87	Healthy	2-ABX	OTU8982	69	Bacteroidota	Bacteroidia	Bacteroidales	Bacteroidaceae	Bacteroides
P34	BrM endpoint	CTRL	OTU8983	69	Bacteroidota	Bacteroidia	Bacteroidales	Bacteroidaceae	Bacteroides
P48	Healthy	4-ABX	OTU1777	68	Proteobacteria	Gammaproteobacteria	Enterobacterales	Enterobacteriaceae	Escherichia-Shigella
P58	Healthy	4-ABX	OTU1777	68	Proteobacteria	Gammaproteobacteria	Enterobacterales	Enterobacteriaceae	Escherichia-Shigella
P85	Healthy	2-ABX	OTU3290	68	Bacteroidota	Bacteroidia	Bacteroidales	Bacteroidaceae	Bacteroides
P85	Healthy	2-ABX	OTU3295	68	Bacteroidota	Bacteroidia	Bacteroidales	Bacteroidaceae	Bacteroides
P81	Healthy	2-ABX	OTU3296	68	Bacteroidota	Bacteroidia	Bacteroidales	Bacteroidaceae	Bacteroides
P78	Healthy	2-ABX	OTU8977	68	Bacteroidota	Bacteroidia	Bacteroidales	Bacteroidaceae	Bacteroides
P83	Healthy	2-ABX	OTU8983	68	Bacteroidota	Bacteroidia	Bacteroidales	Bacteroidaceae	Bacteroides
P77	Healthy	2-ABX	OTU10464	67	Proteobacteria	Gammaproteobacteria	Enterobacterales	Enterobacteriaceae	Escherichia-Shigella
P63	Healthy	CTRL	OTU11999	67	Actinobacteriota	Coriobacteriia	Coriobacteriales	Eggerthellaceae	Enterorhabdus
P55	Healthy	4-ABX	OTU1774	67	Proteobacteria	Gammaproteobacteria	Enterobacterales	Enterobacteriaceae	Escherichia-Shigella
P49	Healthy	4-ABX	OTU1778	67	Proteobacteria	Gammaproteobacteria	Enterobacterales	Enterobacteriaceae	Escherichia-Shigella
P79	Healthy	2-ABX	OTU3294	67	Bacteroidota	Bacteroidia	Bacteroidales	Bacteroidaceae	Bacteroides
P86	Healthy	2-ABX	OTU3296	67	Bacteroidota	Bacteroidia	Bacteroidales	Bacteroidaceae	Bacteroides
P81	Healthy	2-ABX	OTU4598	67	Proteobacteria	Gammaproteobacteria	Enterobacterales	Enterobacteriaceae	Escherichia-Shigella
P19	BrM endpoint	CTRL	OTU8976	67	Bacteroidota	Bacteroidia	Bacteroidales	Bacteroidaceae	Bacteroides
P84	Healthy	2-ABX	OTU8977	67	Bacteroidota	Bacteroidia	Bacteroidales	Bacteroidaceae	Bacteroides
P79	Healthy	2-ABX	OTU8980	67	Bacteroidota	Bacteroidia	Bacteroidales	Bacteroidaceae	Bacteroides
P87	Healthy	2-ABX	OTU8980	67	Bacteroidota	Bacteroidia	Bacteroidales	Bacteroidaceae	Bacteroides
P79	Healthy	2-ABX	OTU10460	66	Proteobacteria	Gammaproteobacteria	Enterobacterales	Enterobacteriaceae	Escherichia-Shigella
P84	Healthy	2-ABX	OTU10464	66	Proteobacteria	Gammaproteobacteria	Enterobacterales	Enterobacteriaceae	Escherichia-Shigella
P51	Healthy	4-ABX	OTU1777	66	Proteobacteria	Gammaproteobacteria	Enterobacterales	Enterobacteriaceae	Escherichia-Shigella
P55	Healthy	4-ABX	OTU1779	66	Proteobacteria	Gammaproteobacteria	Enterobacterales	Enterobacteriaceae	Escherichia-Shigella
P69	Healthy	CTRL	OTU3289	66	Bacteroidota	Bacteroidia	Bacteroidales	Bacteroidaceae	Bacteroides
P34	BrM endpoint	CTRL	OTU3290	66	Bacteroidota	Bacteroidia	Bacteroidales	Bacteroidaceae	Bacteroides
P86	Healthy	2-ABX	OTU3293	66	Bacteroidota	Bacteroidia	Bacteroidales	Bacteroidaceae	Bacteroides
P70	Healthy	CTRL	OTU3294	66	Bacteroidota	Bacteroidia	Bacteroidales	Bacteroidaceae	Bacteroides
P79	Healthy	2-ABX	OTU3295	66	Bacteroidota	Bacteroidia	Bacteroidales	Bacteroidaceae	Bacteroides
P77	Healthy	2-ABX	OTU3296	66	Bacteroidota	Bacteroidia	Bacteroidales	Bacteroidaceae	Bacteroides
P38	BrM endpoint	CTRL	OTU5273	66	Firmicutes	Clostridia	Lachnospirales	Lachnospiraceae	Lachnoclostridium
P56	Healthy	4-ABX	OTU8479	66	Firmicutes	Bacilli	Erysipelotrichales	Erysipelotrichaceae	Dubosiella
P77	Healthy	2-ABX	OTU8976	66	Bacteroidota	Bacteroidia	Bacteroidales	Bacteroidaceae	Bacteroides
P81	Healthy	2-ABX	OTU8976	66	Bacteroidota	Bacteroidia	Bacteroidales	Bacteroidaceae	Bacteroides
P84	Healthy	2-ABX	OTU8976	66	Bacteroidota	Bacteroidia	Bacteroidales	Bacteroidaceae	Bacteroides
P70	Healthy	CTRL	OTU8977	66	Bacteroidota	Bacteroidia	Bacteroidales	Bacteroidaceae	Bacteroides
P59	Healthy	4-ABX	OTU1779	65	Proteobacteria	Gammaproteobacteria	Enterobacterales	Enterobacteriaceae	Escherichia-Shigella
P87	Healthy	2-ABX	OTU3293	65	Bacteroidota	Bacteroidia	Bacteroidales	Bacteroidaceae	Bacteroides
P87	Healthy	2-ABX	OTU3295	65	Bacteroidota	Bacteroidia	Bacteroidales	Bacteroidaceae	Bacteroides
P80	Healthy	2-ABX	OTU4598	65	Proteobacteria	Gammaproteobacteria	Enterobacterales	Enterobacteriaceae	Escherichia-Shigella
P16	BrM endpoint	CTRL	OTU5303	65	Firmicutes	Clostridia	Lachnospirales	Lachnospiraceae	Lachnospiraceae_unknown
P87	Healthy	2-ABX	OTU8979	65	Bacteroidota	Bacteroidia	Bacteroidales	Bacteroidaceae	Bacteroides
P87	Healthy	2-ABX	OTU8981	65	Bacteroidota	Bacteroidia	Bacteroidales	Bacteroidaceae	Bacteroides
P81	Healthy	2-ABX	OTU8982	65	Bacteroidota	Bacteroidia	Bacteroidales	Bacteroidaceae	Bacteroides
P83	Healthy	2-ABX	OTU8982	65	Bacteroidota	Bacteroidia	Bacteroidales	Bacteroidaceae	Bacteroides
P80	Healthy	2-ABX	OTU10458	64	Proteobacteria	Gammaproteobacteria	Enterobacterales	Enterobacteriaceae	Escherichia-Shigella
P83	Healthy	2-ABX	OTU10460	64	Proteobacteria	Gammaproteobacteria	Enterobacterales	Enterobacteriaceae	Escherichia-Shigella
P77	Healthy	2-ABX	OTU3288	64	Bacteroidota	Bacteroidia	Bacteroidales	Bacteroidaceae	Bacteroides
P79	Healthy	2-ABX	OTU3291	64	Bacteroidota	Bacteroidia	Bacteroidales	Bacteroidaceae	Bacteroides
P77	Healthy	2-ABX	OTU3293	64	Bacteroidota	Bacteroidia	Bacteroidales	Bacteroidaceae	Bacteroides
P80	Healthy	2-ABX	OTU3293	64	Bacteroidota	Bacteroidia	Bacteroidales	Bacteroidaceae	Bacteroides
P80	Healthy	2-ABX	OTU3294	64	Bacteroidota	Bacteroidia	Bacteroidales	Bacteroidaceae	Bacteroides
P78	Healthy	2-ABX	OTU3295	64	Bacteroidota	Bacteroidia	Bacteroidales	Bacteroidaceae	Bacteroides
P78	Healthy	2-ABX	OTU3296	64	Bacteroidota	Bacteroidia	Bacteroidales	Bacteroidaceae	Bacteroides
P71	Healthy	CTRL	OTU3802	64	Bacteroidota	Bacteroidia	Bacteroidales	Muribaculaceae	Muribaculaceae_unknown
P62	Healthy	CTRL	OTU5309	64	Firmicutes	Clostridia	Lachnospirales	Lachnospiraceae	Lachnospiraceae_unknown
P71	Healthy	CTRL	OTU5865	64	Firmicutes	Clostridia	Lachnospirales	Lachnospiraceae	Lachnospiraceae_unknown
P16	BrM endpoint	CTRL	OTU5972	64	Proteobacteria	Gammaproteobacteria	Burkholderiales	Sutterellaceae	Parasutterella
P77	Healthy	2-ABX	OTU8981	64	Bacteroidota	Bacteroidia	Bacteroidales	Bacteroidaceae	Bacteroides
P79	Healthy	2-ABX	OTU8982	64	Bacteroidota	Bacteroidia	Bacteroidales	Bacteroidaceae	Bacteroides
P70	Healthy	CTRL	OTU3290	63	Bacteroidota	Bacteroidia	Bacteroidales	Bacteroidaceae	Bacteroides
P77	Healthy	2-ABX	OTU3290	63	Bacteroidota	Bacteroidia	Bacteroidales	Bacteroidaceae	Bacteroides
P78	Healthy	2-ABX	OTU3294	63	Bacteroidota	Bacteroidia	Bacteroidales	Bacteroidaceae	Bacteroides
P86	Healthy	2-ABX	OTU3294	63	Bacteroidota	Bacteroidia	Bacteroidales	Bacteroidaceae	Bacteroides
P81	Healthy	2-ABX	OTU3295	63	Bacteroidota	Bacteroidia	Bacteroidales	Bacteroidaceae	Bacteroides
P61	Healthy	CTRL	OTU3717	63	Bacteroidota	Bacteroidia	Bacteroidales	Rikenellaceae	Alistipes
P83	Healthy	2-ABX	OTU4598	63	Proteobacteria	Gammaproteobacteria	Enterobacterales	Enterobacteriaceae	Escherichia-Shigella
P64	Healthy	CTRL	OTU5307	63	Firmicutes	Clostridia	Lachnospirales	Lachnospiraceae	Lachnospiraceae_unknown
P69	Healthy	CTRL	OTU8977	63	Bacteroidota	Bacteroidia	Bacteroidales	Bacteroidaceae	Bacteroides
P78	Healthy	2-ABX	OTU8980	63	Bacteroidota	Bacteroidia	Bacteroidales	Bacteroidaceae	Bacteroides
P84	Healthy	2-ABX	OTU8983	63	Bacteroidota	Bacteroidia	Bacteroidales	Bacteroidaceae	Bacteroides
P81	Healthy	2-ABX	OTU10461	62	Proteobacteria	Gammaproteobacteria	Enterobacterales	Enterobacteriaceae	Escherichia-Shigella
P81	Healthy	2-ABX	OTU3289	62	Bacteroidota	Bacteroidia	Bacteroidales	Bacteroidaceae	Bacteroides
P81	Healthy	2-ABX	OTU3293	62	Bacteroidota	Bacteroidia	Bacteroidales	Bacteroidaceae	Bacteroides
P16	BrM endpoint	CTRL	OTU5317	62	Firmicutes	Clostridia	Lachnospirales	Lachnospiraceae	[Eubacterium].xylanophilum.group
P86	Healthy	2-ABX	OTU8979	62	Bacteroidota	Bacteroidia	Bacteroidales	Bacteroidaceae	Bacteroides
P63	Healthy	CTRL	OTU11241	61	Firmicutes	Clostridia	Lachnospirales	Lachnospiraceae	Lachnospiraceae_unknown
P56	Healthy	4-ABX	OTU11980	61	Cyanobacteria	Cyanobacteriia	Chloroplast	Chloroplast_unknown	Chloroplast_unknown
P70	Healthy	CTRL	OTU3291	61	Bacteroidota	Bacteroidia	Bacteroidales	Bacteroidaceae	Bacteroides
P85	Healthy	2-ABX	OTU3293	61	Bacteroidota	Bacteroidia	Bacteroidales	Bacteroidaceae	Bacteroides
P83	Healthy	2-ABX	OTU4600	61	Proteobacteria	Gammaproteobacteria	Enterobacterales	Enterobacteriaceae	Escherichia-Shigella
P71	Healthy	CTRL	OTU5303	61	Firmicutes	Clostridia	Lachnospirales	Lachnospiraceae	Lachnospiraceae_unknown
P64	Healthy	CTRL	OTU5890	61	Firmicutes	Clostridia	Oscillospirales	Oscillospiraceae	Oscillospiraceae_unknown
P71	Healthy	CTRL	OTU7057	61	Bacteroidota	Bacteroidia	Bacteroidales	Muribaculaceae	Muribaculaceae_unknown
P34	BrM endpoint	CTRL	OTU8977	61	Bacteroidota	Bacteroidia	Bacteroidales	Bacteroidaceae	Bacteroides
P77	Healthy	2-ABX	OTU8980	61	Bacteroidota	Bacteroidia	Bacteroidales	Bacteroidaceae	Bacteroides
P19	BrM endpoint	CTRL	OTU8981	61	Bacteroidota	Bacteroidia	Bacteroidales	Bacteroidaceae	Bacteroides
P84	Healthy	2-ABX	OTU8981	61	Bacteroidota	Bacteroidia	Bacteroidales	Bacteroidaceae	Bacteroides
P56	Healthy	4-ABX	OTU2868	60	Firmicutes	Bacilli	Erysipelotrichales	Erysipelotrichaceae	Faecalibaculum
P83	Healthy	2-ABX	OTU3290	60	Bacteroidota	Bacteroidia	Bacteroidales	Bacteroidaceae	Bacteroides
P83	Healthy	2-ABX	OTU3296	60	Bacteroidota	Bacteroidia	Bacteroidales	Bacteroidaceae	Bacteroides
P65	Healthy	CTRL	OTU4045	60	Bacteroidota	Bacteroidia	Bacteroidales	Muribaculaceae	Muribaculaceae_unknown
P86	Healthy	2-ABX	OTU4598	60	Proteobacteria	Gammaproteobacteria	Enterobacterales	Enterobacteriaceae	Escherichia-Shigella
P71	Healthy	CTRL	OTU5211	60	Firmicutes	Clostridia	Lachnospirales	Lachnospiraceae	Lachnospiraceae_unknown
P86	Healthy	2-ABX	OTU6733	60	Bacteroidota	Bacteroidia	Bacteroidales	Bacteroidaceae	Bacteroides
P77	Healthy	2-ABX	OTU8977	60	Bacteroidota	Bacteroidia	Bacteroidales	Bacteroidaceae	Bacteroides
P86	Healthy	2-ABX	OTU8978	60	Bacteroidota	Bacteroidia	Bacteroidales	Bacteroidaceae	Bacteroides
P80	Healthy	2-ABX	OTU8980	60	Bacteroidota	Bacteroidia	Bacteroidales	Bacteroidaceae	Bacteroides
P83	Healthy	2-ABX	OTU8981	60	Bacteroidota	Bacteroidia	Bacteroidales	Bacteroidaceae	Bacteroides
P19	BrM endpoint	CTRL	OTU11164	59	Firmicutes	Clostridia	Lachnospirales	Lachnospiraceae	Blautia
P85	Healthy	2-ABX	OTU1235	59	Bacteroidota	Bacteroidia	Bacteroidales	Bacteroidaceae	Bacteroides
P49	Healthy	4-ABX	OTU1780	59	Proteobacteria	Gammaproteobacteria	Enterobacterales	Enterobacteriaceae	Escherichia-Shigella
P61	Healthy	CTRL	OTU2375	59	Firmicutes	Bacilli	Lactobacillales	Lactobacillaceae	Ligilactobacillus
P34	BrM endpoint	CTRL	OTU3291	59	Bacteroidota	Bacteroidia	Bacteroidales	Bacteroidaceae	Bacteroides
P34	BrM endpoint	CTRL	OTU3295	59	Bacteroidota	Bacteroidia	Bacteroidales	Bacteroidaceae	Bacteroides
P79	Healthy	2-ABX	OTU3296	59	Bacteroidota	Bacteroidia	Bacteroidales	Bacteroidaceae	Bacteroides
P61	Healthy	CTRL	OTU3945	59	Bacteroidota	Bacteroidia	Bacteroidales	Muribaculaceae	Muribaculaceae_unknown
P84	Healthy	2-ABX	OTU4598	59	Proteobacteria	Gammaproteobacteria	Enterobacterales	Enterobacteriaceae	Escherichia-Shigella
P74	Healthy	CTRL	OTU6348	59	Firmicutes	Bacilli	Lactobacillales	Lactobacillaceae	Limosilactobacillus
P19	BrM endpoint	CTRL	OTU8978	59	Bacteroidota	Bacteroidia	Bacteroidales	Bacteroidaceae	Bacteroides
P69	Healthy	CTRL	OTU8981	59	Bacteroidota	Bacteroidia	Bacteroidales	Bacteroidaceae	Bacteroides
P84	Healthy	2-ABX	OTU8982	59	Bacteroidota	Bacteroidia	Bacteroidales	Bacteroidaceae	Bacteroides
P83	Healthy	2-ABX	OTU10458	58	Proteobacteria	Gammaproteobacteria	Enterobacterales	Enterobacteriaceae	Escherichia-Shigella
P87	Healthy	2-ABX	OTU10458	58	Proteobacteria	Gammaproteobacteria	Enterobacterales	Enterobacteriaceae	Escherichia-Shigella
P69	Healthy	CTRL	OTU3290	58	Bacteroidota	Bacteroidia	Bacteroidales	Bacteroidaceae	Bacteroides
P80	Healthy	2-ABX	OTU3291	58	Bacteroidota	Bacteroidia	Bacteroidales	Bacteroidaceae	Bacteroides
P69	Healthy	CTRL	OTU3296	58	Bacteroidota	Bacteroidia	Bacteroidales	Bacteroidaceae	Bacteroides
P71	Healthy	CTRL	OTU4089	58	Firmicutes	Clostridia	Oscillospirales	Ruminococcaceae	Incertae.Sedis
P84	Healthy	2-ABX	OTU4604	58	Proteobacteria	Gammaproteobacteria	Enterobacterales	Enterobacteriaceae	Escherichia-Shigella
P56	Healthy	4-ABX	OTU7896	58	Firmicutes	Bacilli	Lactobacillales	Lactobacillaceae	Pediococcus
P84	Healthy	2-ABX	OTU8978	58	Bacteroidota	Bacteroidia	Bacteroidales	Bacteroidaceae	Bacteroides
P87	Healthy	2-ABX	OTU8978	58	Bacteroidota	Bacteroidia	Bacteroidales	Bacteroidaceae	Bacteroides
P79	Healthy	2-ABX	OTU8979	58	Bacteroidota	Bacteroidia	Bacteroidales	Bacteroidaceae	Bacteroides
P19	BrM endpoint	CTRL	OTU8983	58	Bacteroidota	Bacteroidia	Bacteroidales	Bacteroidaceae	Bacteroides
P79	Healthy	2-ABX	OTU10459	57	Proteobacteria	Gammaproteobacteria	Enterobacterales	Enterobacteriaceae	Escherichia-Shigella
P84	Healthy	2-ABX	OTU10460	57	Proteobacteria	Gammaproteobacteria	Enterobacterales	Enterobacteriaceae	Escherichia-Shigella
P81	Healthy	2-ABX	OTU10466	57	Proteobacteria	Gammaproteobacteria	Enterobacterales	Enterobacteriaceae	Escherichia-Shigella
P39	BrM endpoint	CTRL	OTU2276	57	Firmicutes	Clostridia	Oscillospirales	Oscillospiraceae	Oscillospiraceae_unknown
P70	Healthy	CTRL	OTU3289	57	Bacteroidota	Bacteroidia	Bacteroidales	Bacteroidaceae	Bacteroides
P87	Healthy	2-ABX	OTU3296	57	Bacteroidota	Bacteroidia	Bacteroidales	Bacteroidaceae	Bacteroides
P85	Healthy	2-ABX	OTU6733	57	Bacteroidota	Bacteroidia	Bacteroidales	Bacteroidaceae	Bacteroides
P19	BrM endpoint	CTRL	OTU8979	57	Bacteroidota	Bacteroidia	Bacteroidales	Bacteroidaceae	Bacteroides
P77	Healthy	2-ABX	OTU8979	57	Bacteroidota	Bacteroidia	Bacteroidales	Bacteroidaceae	Bacteroides
P77	Healthy	2-ABX	OTU8982	57	Bacteroidota	Bacteroidia	Bacteroidales	Bacteroidaceae	Bacteroides
P84	Healthy	2-ABX	OTU10458	56	Proteobacteria	Gammaproteobacteria	Enterobacterales	Enterobacteriaceae	Escherichia-Shigella
P81	Healthy	2-ABX	OTU10459	56	Proteobacteria	Gammaproteobacteria	Enterobacterales	Enterobacteriaceae	Escherichia-Shigella
P81	Healthy	2-ABX	OTU10460	56	Proteobacteria	Gammaproteobacteria	Enterobacterales	Enterobacteriaceae	Escherichia-Shigella
P86	Healthy	2-ABX	OTU10466	56	Proteobacteria	Gammaproteobacteria	Enterobacterales	Enterobacteriaceae	Escherichia-Shigella
P62	Healthy	CTRL	OTU14176	56	Firmicutes	Clostridia	Oscillospirales	[Eubacterium].coprostanoligenes.group	[Eubacterium].coprostanoligenes.group_unknown
P85	Healthy	2-ABX	OTU3291	56	Bacteroidota	Bacteroidia	Bacteroidales	Bacteroidaceae	Bacteroides
P70	Healthy	CTRL	OTU3295	56	Bacteroidota	Bacteroidia	Bacteroidales	Bacteroidaceae	Bacteroides
P75	Healthy	CTRL	OTU5229	56	Firmicutes	Clostridia	Lachnospirales	Lachnospiraceae	Blautia
P56	Healthy	4-ABX	OTU8481	56	Firmicutes	Bacilli	Erysipelotrichales	Erysipelotrichaceae	Dubosiella
P56	Healthy	4-ABX	OTU8544	56	Firmicutes	Bacilli	Erysipelotrichales	Erysipelotrichaceae	Faecalibaculum
P34	BrM endpoint	CTRL	OTU8978	56	Bacteroidota	Bacteroidia	Bacteroidales	Bacteroidaceae	Bacteroides
P78	Healthy	2-ABX	OTU8978	56	Bacteroidota	Bacteroidia	Bacteroidales	Bacteroidaceae	Bacteroides
P34	BrM endpoint	CTRL	OTU8981	56	Bacteroidota	Bacteroidia	Bacteroidales	Bacteroidaceae	Bacteroides
P87	Healthy	2-ABX	OTU8983	56	Bacteroidota	Bacteroidia	Bacteroidales	Bacteroidaceae	Bacteroides
P79	Healthy	2-ABX	OTU10458	55	Proteobacteria	Gammaproteobacteria	Enterobacterales	Enterobacteriaceae	Escherichia-Shigella
P80	Healthy	2-ABX	OTU10459	55	Proteobacteria	Gammaproteobacteria	Enterobacterales	Enterobacteriaceae	Escherichia-Shigella
P84	Healthy	2-ABX	OTU10459	55	Proteobacteria	Gammaproteobacteria	Enterobacterales	Enterobacteriaceae	Escherichia-Shigella
P20	BrM endpoint	CTRL	OTU11915	55	Firmicutes	Clostridia	Clostridia.vadinBB60.group	Clostridia.vadinBB60.group_unknown	Clostridia.vadinBB60.group_unknown
P39	BrM endpoint	CTRL	OTU12368	55	Firmicutes	Clostridia	Oscillospirales	Ruminococcaceae	Anaerotruncus
P85	Healthy	2-ABX	OTU1237	55	Bacteroidota	Bacteroidia	Bacteroidales	Bacteroidaceae	Bacteroides
P20	BrM endpoint	CTRL	OTU12825	55	Deferribacterota	Deferribacteres	Deferribacterales	Deferribacteraceae	Mucispirillum
P56	Healthy	4-ABX	OTU2354	55	Firmicutes	Bacilli	Lactobacillales	Lactobacillaceae	Pediococcus
P84	Healthy	2-ABX	OTU3289	55	Bacteroidota	Bacteroidia	Bacteroidales	Bacteroidaceae	Bacteroides
P77	Healthy	2-ABX	OTU3291	55	Bacteroidota	Bacteroidia	Bacteroidales	Bacteroidaceae	Bacteroides
P34	BrM endpoint	CTRL	OTU3292	55	Bacteroidota	Bacteroidia	Bacteroidales	Bacteroidaceae	Bacteroides
P69	Healthy	CTRL	OTU3294	55	Bacteroidota	Bacteroidia	Bacteroidales	Bacteroidaceae	Bacteroides
P84	Healthy	2-ABX	OTU3294	55	Bacteroidota	Bacteroidia	Bacteroidales	Bacteroidaceae	Bacteroides
P83	Healthy	2-ABX	OTU4599	55	Proteobacteria	Gammaproteobacteria	Enterobacterales	Enterobacteriaceae	Escherichia-Shigella
P77	Healthy	2-ABX	OTU4600	55	Proteobacteria	Gammaproteobacteria	Enterobacterales	Enterobacteriaceae	Escherichia-Shigella
P64	Healthy	CTRL	OTU6548	55	Firmicutes	Bacilli	Erysipelotrichales	Erysipelotrichaceae	Faecalibaculum
P80	Healthy	2-ABX	OTU6732	55	Bacteroidota	Bacteroidia	Bacteroidales	Bacteroidaceae	Bacteroides
P78	Healthy	2-ABX	OTU6738	55	Bacteroidota	Bacteroidia	Bacteroidales	Bacteroidaceae	Bacteroides
P62	Healthy	CTRL	OTU7016	55	Bacteroidota	Bacteroidia	Bacteroidales	Muribaculaceae	Muribaculaceae_unknown
P80	Healthy	2-ABX	OTU10460	54	Proteobacteria	Gammaproteobacteria	Enterobacterales	Enterobacteriaceae	Escherichia-Shigella
P20	BrM endpoint	CTRL	OTU11897	54	Firmicutes	Clostridia	Oscillospirales	Oscillospiraceae	Oscillibacter
P19	BrM endpoint	CTRL	OTU2371	54	Firmicutes	Bacilli	Lactobacillales	Lactobacillaceae	Ligilactobacillus
P78	Healthy	2-ABX	OTU3293	54	Bacteroidota	Bacteroidia	Bacteroidales	Bacteroidaceae	Bacteroides
P78	Healthy	2-ABX	OTU4600	54	Proteobacteria	Gammaproteobacteria	Enterobacterales	Enterobacteriaceae	Escherichia-Shigella
P69	Healthy	CTRL	OTU5863	54	Firmicutes	Clostridia	Clostridia.vadinBB60.group	Clostridia.vadinBB60.group_unknown	Clostridia.vadinBB60.group_unknown
P70	Healthy	CTRL	OTU6735	54	Bacteroidota	Bacteroidia	Bacteroidales	Bacteroidaceae	Bacteroides
P71	Healthy	CTRL	OTU7052	54	Bacteroidota	Bacteroidia	Bacteroidales	Muribaculaceae	Muribaculaceae_unknown
P62	Healthy	CTRL	OTU7531	54	Firmicutes	Clostridia	Lachnospirales	Lachnospiraceae	Lachnospiraceae_unknown
P75	Healthy	CTRL	OTU8639	54	Proteobacteria	Alphaproteobacteria	Rhodospirillales	Rhodospirillales_unknown	Rhodospirillales_unknown
P16	BrM endpoint	CTRL	OTU9590	54	Bacteroidota	Bacteroidia	Bacteroidales	Muribaculaceae	Muribaculaceae_unknown
P64	Healthy	CTRL	OTU9790	54	Bacteroidota	Bacteroidia	Bacteroidales	Muribaculaceae	Muribaculaceae_unknown
P83	Healthy	2-ABX	OTU10466	53	Proteobacteria	Gammaproteobacteria	Enterobacterales	Enterobacteriaceae	Escherichia-Shigella
P80	Healthy	2-ABX	OTU1235	53	Bacteroidota	Bacteroidia	Bacteroidales	Bacteroidaceae	Bacteroides
P20	BrM endpoint	CTRL	OTU2025	53	Firmicutes	Clostridia	Lachnospirales	Lachnospiraceae	Marvinbryantia
P56	Healthy	4-ABX	OTU2866	53	Firmicutes	Bacilli	Erysipelotrichales	Erysipelotrichaceae	Faecalibaculum
P77	Healthy	2-ABX	OTU3289	53	Bacteroidota	Bacteroidia	Bacteroidales	Bacteroidaceae	Bacteroides
P77	Healthy	2-ABX	OTU3292	53	Bacteroidota	Bacteroidia	Bacteroidales	Bacteroidaceae	Bacteroides
P69	Healthy	CTRL	OTU3293	53	Bacteroidota	Bacteroidia	Bacteroidales	Bacteroidaceae	Bacteroides
P19	BrM endpoint	CTRL	OTU3295	53	Bacteroidota	Bacteroidia	Bacteroidales	Bacteroidaceae	Bacteroides
P80	Healthy	2-ABX	OTU3296	53	Bacteroidota	Bacteroidia	Bacteroidales	Bacteroidaceae	Bacteroides
P56	Healthy	4-ABX	OTU4134	53	Actinobacteriota	Actinobacteria	Micrococcales	Microbacteriaceae	Curtobacterium
P80	Healthy	2-ABX	OTU4599	53	Proteobacteria	Gammaproteobacteria	Enterobacterales	Enterobacteriaceae	Escherichia-Shigella
P84	Healthy	2-ABX	OTU4600	53	Proteobacteria	Gammaproteobacteria	Enterobacterales	Enterobacteriaceae	Escherichia-Shigella
P86	Healthy	2-ABX	OTU4600	53	Proteobacteria	Gammaproteobacteria	Enterobacterales	Enterobacteriaceae	Escherichia-Shigella
P81	Healthy	2-ABX	OTU4604	53	Proteobacteria	Gammaproteobacteria	Enterobacterales	Enterobacteriaceae	Escherichia-Shigella
P19	BrM endpoint	CTRL	OTU5238	53	Firmicutes	Clostridia	Lachnospirales	Lachnospiraceae	Blautia
P38	BrM endpoint	CTRL	OTU5302	53	Firmicutes	Clostridia	Lachnospirales	Lachnospiraceae	Lachnospiraceae_unknown
P80	Healthy	2-ABX	OTU6734	53	Bacteroidota	Bacteroidia	Bacteroidales	Bacteroidaceae	Bacteroides
P56	Healthy	4-ABX	OTU8480	53	Firmicutes	Bacilli	Erysipelotrichales	Erysipelatoclostridiaceae	Catenibacterium
P75	Healthy	CTRL	OTU8634	53	Proteobacteria	Alphaproteobacteria	Rhodospirillales	Rhodospirillales_unknown	Rhodospirillales_unknown
P69	Healthy	CTRL	OTU8976	53	Bacteroidota	Bacteroidia	Bacteroidales	Bacteroidaceae	Bacteroides
P70	Healthy	CTRL	OTU8978	53	Bacteroidota	Bacteroidia	Bacteroidales	Bacteroidaceae	Bacteroides
P77	Healthy	2-ABX	OTU8978	53	Bacteroidota	Bacteroidia	Bacteroidales	Bacteroidaceae	Bacteroides
P83	Healthy	2-ABX	OTU8978	53	Bacteroidota	Bacteroidia	Bacteroidales	Bacteroidaceae	Bacteroides
P78	Healthy	2-ABX	OTU8982	53	Bacteroidota	Bacteroidia	Bacteroidales	Bacteroidaceae	Bacteroides
P85	Healthy	2-ABX	OTU10458	52	Proteobacteria	Gammaproteobacteria	Enterobacterales	Enterobacteriaceae	Escherichia-Shigella
P83	Healthy	2-ABX	OTU10461	52	Proteobacteria	Gammaproteobacteria	Enterobacterales	Enterobacteriaceae	Escherichia-Shigella
P81	Healthy	2-ABX	OTU10464	52	Proteobacteria	Gammaproteobacteria	Enterobacterales	Enterobacteriaceae	Escherichia-Shigella
P80	Healthy	2-ABX	OTU10466	52	Proteobacteria	Gammaproteobacteria	Enterobacterales	Enterobacteriaceae	Escherichia-Shigella
P78	Healthy	2-ABX	OTU1235	52	Bacteroidota	Bacteroidia	Bacteroidales	Bacteroidaceae	Bacteroides
P86	Healthy	2-ABX	OTU1236	52	Bacteroidota	Bacteroidia	Bacteroidales	Bacteroidaceae	Bacteroides
P49	Healthy	4-ABX	OTU1779	52	Proteobacteria	Gammaproteobacteria	Enterobacterales	Enterobacteriaceae	Escherichia-Shigella
P59	Healthy	4-ABX	OTU2736	52	Firmicutes	Bacilli	Lactobacillales	Streptococcaceae	Lactococcus
P81	Healthy	2-ABX	OTU3288	52	Bacteroidota	Bacteroidia	Bacteroidales	Bacteroidaceae	Bacteroides
P87	Healthy	2-ABX	OTU3291	52	Bacteroidota	Bacteroidia	Bacteroidales	Bacteroidaceae	Bacteroides
P78	Healthy	2-ABX	OTU3292	52	Bacteroidota	Bacteroidia	Bacteroidales	Bacteroidaceae	Bacteroides
P79	Healthy	2-ABX	OTU3292	52	Bacteroidota	Bacteroidia	Bacteroidales	Bacteroidaceae	Bacteroides
P19	BrM endpoint	CTRL	OTU3293	52	Bacteroidota	Bacteroidia	Bacteroidales	Bacteroidaceae	Bacteroides
P34	BrM endpoint	CTRL	OTU3294	52	Bacteroidota	Bacteroidia	Bacteroidales	Bacteroidaceae	Bacteroides
P81	Healthy	2-ABX	OTU4599	52	Proteobacteria	Gammaproteobacteria	Enterobacterales	Enterobacteriaceae	Escherichia-Shigella
P79	Healthy	2-ABX	OTU6734	52	Bacteroidota	Bacteroidia	Bacteroidales	Bacteroidaceae	Bacteroides
P56	Healthy	4-ABX	OTU7897	52	Firmicutes	Bacilli	Lactobacillales	Lactobacillaceae	Lactobacillus
P56	Healthy	4-ABX	OTU8485	52	Firmicutes	Bacilli	Erysipelotrichales	Erysipelotrichaceae	Dubosiella
P81	Healthy	2-ABX	OTU8978	52	Bacteroidota	Bacteroidia	Bacteroidales	Bacteroidaceae	Bacteroides
P19	BrM endpoint	CTRL	OTU8980	52	Bacteroidota	Bacteroidia	Bacteroidales	Bacteroidaceae	Bacteroides
P86	Healthy	2-ABX	OTU10458	51	Proteobacteria	Gammaproteobacteria	Enterobacterales	Enterobacteriaceae	Escherichia-Shigella
P84	Healthy	2-ABX	OTU10461	51	Proteobacteria	Gammaproteobacteria	Enterobacterales	Enterobacteriaceae	Escherichia-Shigella
P79	Healthy	2-ABX	OTU10464	51	Proteobacteria	Gammaproteobacteria	Enterobacterales	Enterobacteriaceae	Escherichia-Shigella
P16	BrM endpoint	CTRL	OTU11049	51	Actinobacteriota	Actinobacteria	Bifidobacteriales	Bifidobacteriaceae	Bifidobacterium
P69	Healthy	CTRL	OTU3295	51	Bacteroidota	Bacteroidia	Bacteroidales	Bacteroidaceae	Bacteroides
P84	Healthy	2-ABX	OTU4607	51	Proteobacteria	Gammaproteobacteria	Enterobacterales	Enterobacteriaceae	Escherichia-Shigella
P71	Healthy	CTRL	OTU5325	51	Firmicutes	Clostridia	Oscillospirales	Ruminococcaceae	Ruminococcus
P77	Healthy	2-ABX	OTU6732	51	Bacteroidota	Bacteroidia	Bacteroidales	Bacteroidaceae	Bacteroides
P78	Healthy	2-ABX	OTU6732	51	Bacteroidota	Bacteroidia	Bacteroidales	Bacteroidaceae	Bacteroides
P81	Healthy	2-ABX	OTU8977	51	Bacteroidota	Bacteroidia	Bacteroidales	Bacteroidaceae	Bacteroides
P34	BrM endpoint	CTRL	OTU8980	51	Bacteroidota	Bacteroidia	Bacteroidales	Bacteroidaceae	Bacteroides
P34	BrM endpoint	CTRL	OTU8982	51	Bacteroidota	Bacteroidia	Bacteroidales	Bacteroidaceae	Bacteroides
P79	Healthy	2-ABX	OTU8983	51	Bacteroidota	Bacteroidia	Bacteroidales	Bacteroidaceae	Bacteroides
P83	Healthy	2-ABX	OTU10459	50	Proteobacteria	Gammaproteobacteria	Enterobacterales	Enterobacteriaceae	Escherichia-Shigella
P86	Healthy	2-ABX	OTU10460	50	Proteobacteria	Gammaproteobacteria	Enterobacterales	Enterobacteriaceae	Escherichia-Shigella
P80	Healthy	2-ABX	OTU10464	50	Proteobacteria	Gammaproteobacteria	Enterobacterales	Enterobacteriaceae	Escherichia-Shigella
P86	Healthy	2-ABX	OTU10464	50	Proteobacteria	Gammaproteobacteria	Enterobacterales	Enterobacteriaceae	Escherichia-Shigella
P71	Healthy	CTRL	OTU2022	50	Firmicutes	Clostridia	Lachnospirales	Lachnospiraceae	Roseburia
P80	Healthy	2-ABX	OTU3292	50	Bacteroidota	Bacteroidia	Bacteroidales	Bacteroidaceae	Bacteroides
P86	Healthy	2-ABX	OTU3292	50	Bacteroidota	Bacteroidia	Bacteroidales	Bacteroidaceae	Bacteroides
P84	Healthy	2-ABX	OTU3293	50	Bacteroidota	Bacteroidia	Bacteroidales	Bacteroidaceae	Bacteroides
P77	Healthy	2-ABX	OTU3295	50	Bacteroidota	Bacteroidia	Bacteroidales	Bacteroidaceae	Bacteroides
P65	Healthy	CTRL	OTU3865	50	Bacteroidota	Bacteroidia	Bacteroidales	Muribaculaceae	Muribaculaceae_unknown
P81	Healthy	2-ABX	OTU4600	50	Proteobacteria	Gammaproteobacteria	Enterobacterales	Enterobacteriaceae	Escherichia-Shigella
P80	Healthy	2-ABX	OTU4607	50	Proteobacteria	Gammaproteobacteria	Enterobacterales	Enterobacteriaceae	Escherichia-Shigella
P16	BrM endpoint	CTRL	OTU6259	50	Firmicutes	Clostridia	Lachnospirales	Lachnospiraceae	Lachnospiraceae_unknown
P34	BrM endpoint	CTRL	OTU6732	50	Bacteroidota	Bacteroidia	Bacteroidales	Bacteroidaceae	Bacteroides
P16	BrM endpoint	CTRL	OTU7057	50	Bacteroidota	Bacteroidia	Bacteroidales	Muribaculaceae	Muribaculaceae_unknown
P70	Healthy	CTRL	OTU8573	50	Verrucomicrobiota	Verrucomicrobiae	Verrucomicrobiales	Akkermansiaceae	Akkermansia
P80	Healthy	2-ABX	OTU8979	50	Bacteroidota	Bacteroidia	Bacteroidales	Bacteroidaceae	Bacteroides
P81	Healthy	2-ABX	OTU8981	50	Bacteroidota	Bacteroidia	Bacteroidales	Bacteroidaceae	Bacteroides
P78	Healthy	2-ABX	OTU8983	50	Bacteroidota	Bacteroidia	Bacteroidales	Bacteroidaceae	Bacteroides
P78	Healthy	2-ABX	OTU10458	49	Proteobacteria	Gammaproteobacteria	Enterobacterales	Enterobacteriaceae	Escherichia-Shigella
P78	Healthy	2-ABX	OTU10460	49	Proteobacteria	Gammaproteobacteria	Enterobacterales	Enterobacteriaceae	Escherichia-Shigella
P34	BrM endpoint	CTRL	OTU11155	49	Firmicutes	Clostridia	Lachnospirales	Lachnospiraceae	Blautia
P62	Healthy	CTRL	OTU2370	49	Firmicutes	Bacilli	Lactobacillales	Lactobacillaceae	Ligilactobacillus
P61	Healthy	CTRL	OTU3849	49	Bacteroidota	Bacteroidia	Bacteroidales	Rikenellaceae	Rikenellaceae.RC9.gut.group
P85	Healthy	2-ABX	OTU4598	49	Proteobacteria	Gammaproteobacteria	Enterobacterales	Enterobacteriaceae	Escherichia-Shigella
P87	Healthy	2-ABX	OTU4600	49	Proteobacteria	Gammaproteobacteria	Enterobacterales	Enterobacteriaceae	Escherichia-Shigella
P79	Healthy	2-ABX	OTU4606	49	Proteobacteria	Gammaproteobacteria	Enterobacterales	Enterobacteriaceae	Escherichia-Shigella
P79	Healthy	2-ABX	OTU6732	49	Bacteroidota	Bacteroidia	Bacteroidales	Bacteroidaceae	Bacteroides
P64	Healthy	CTRL	OTU7540	49	Firmicutes	Clostridia	Lachnospirales	Lachnospiraceae	Roseburia
P20	BrM endpoint	CTRL	OTU7918	49	Firmicutes	Bacilli	Lactobacillales	Lactobacillaceae	Ligilactobacillus
P69	Healthy	CTRL	OTU8978	49	Bacteroidota	Bacteroidia	Bacteroidales	Bacteroidaceae	Bacteroides
P34	BrM endpoint	CTRL	OTU8979	49	Bacteroidota	Bacteroidia	Bacteroidales	Bacteroidaceae	Bacteroides
P65	Healthy	CTRL	OTU9667	49	Bacteroidota	Bacteroidia	Bacteroidales	Muribaculaceae	Muribaculaceae_unknown
P87	Healthy	2-ABX	OTU11919	48	Firmicutes	Clostridia	Clostridia.vadinBB60.group	Clostridia.vadinBB60.group_unknown	Clostridia.vadinBB60.group_unknown
P70	Healthy	CTRL	OTU1235	48	Bacteroidota	Bacteroidia	Bacteroidales	Bacteroidaceae	Bacteroides
P61	Healthy	CTRL	OTU2272	48	Firmicutes	Clostridia	Lachnospirales	Lachnospiraceae	Roseburia
P20	BrM endpoint	CTRL	OTU2376	48	Firmicutes	Bacilli	Lactobacillales	Lactobacillaceae	Ligilactobacillus
P84	Healthy	2-ABX	OTU3290	48	Bacteroidota	Bacteroidia	Bacteroidales	Bacteroidaceae	Bacteroides
P77	Healthy	2-ABX	OTU4598	48	Proteobacteria	Gammaproteobacteria	Enterobacterales	Enterobacteriaceae	Escherichia-Shigella
P78	Healthy	2-ABX	OTU4604	48	Proteobacteria	Gammaproteobacteria	Enterobacterales	Enterobacteriaceae	Escherichia-Shigella
P83	Healthy	2-ABX	OTU4607	48	Proteobacteria	Gammaproteobacteria	Enterobacterales	Enterobacteriaceae	Escherichia-Shigella
P39	BrM endpoint	CTRL	OTU5274	48	Firmicutes	Clostridia	Lachnospirales	Lachnospiraceae	Lachnoclostridium
P74	Healthy	CTRL	OTU5969	48	Proteobacteria	Gammaproteobacteria	Burkholderiales	Sutterellaceae	Parasutterella
P70	Healthy	CTRL	OTU6733	48	Bacteroidota	Bacteroidia	Bacteroidales	Bacteroidaceae	Bacteroides
P74	Healthy	CTRL	OTU7057	48	Bacteroidota	Bacteroidia	Bacteroidales	Muribaculaceae	Muribaculaceae_unknown
P56	Healthy	4-ABX	OTU8540	48	Firmicutes	Bacilli	Erysipelotrichales	Erysipelotrichaceae	Faecalibaculum
P16	BrM endpoint	CTRL	OTU9466	48	Bacteroidota	Bacteroidia	Bacteroidales	Rikenellaceae	Alistipes
P79	Healthy	2-ABX	OTU10461	47	Proteobacteria	Gammaproteobacteria	Enterobacterales	Enterobacteriaceae	Escherichia-Shigella
P61	Healthy	CTRL	OTU11914	47	Firmicutes	Clostridia	Clostridia.vadinBB60.group	Clostridia.vadinBB60.group_unknown	Clostridia.vadinBB60.group_unknown
P78	Healthy	2-ABX	OTU1237	47	Bacteroidota	Bacteroidia	Bacteroidales	Bacteroidaceae	Bacteroides
P63	Healthy	CTRL	OTU2371	47	Firmicutes	Bacilli	Lactobacillales	Lactobacillaceae	Ligilactobacillus
P75	Healthy	CTRL	OTU2987	47	Proteobacteria	Alphaproteobacteria	Rhodospirillales	Rhodospirillales_unknown	Rhodospirillales_unknown
P81	Healthy	2-ABX	OTU3294	47	Bacteroidota	Bacteroidia	Bacteroidales	Bacteroidaceae	Bacteroides
P84	Healthy	2-ABX	OTU3296	47	Bacteroidota	Bacteroidia	Bacteroidales	Bacteroidaceae	Bacteroides
P63	Healthy	CTRL	OTU3736	47	Bacteroidota	Bacteroidia	Bacteroidales	Rikenellaceae	Alistipes
P71	Healthy	CTRL	OTU4088	47	Firmicutes	Clostridia	Oscillospirales	Ruminococcaceae	Incertae.Sedis
P79	Healthy	2-ABX	OTU5851	47	Firmicutes	Clostridia	Clostridia.vadinBB60.group	Clostridia.vadinBB60.group_unknown	Clostridia.vadinBB60.group_unknown
P63	Healthy	CTRL	OTU6268	47	Firmicutes	Clostridia	Lachnospirales	Lachnospiraceae	Roseburia
P20	BrM endpoint	CTRL	OTU7913	47	Firmicutes	Bacilli	Lactobacillales	Lactobacillaceae	Ligilactobacillus
P56	Healthy	4-ABX	OTU8539	47	Firmicutes	Bacilli	Erysipelotrichales	Erysipelotrichaceae	Faecalibaculum
P56	Healthy	4-ABX	OTU8545	47	Firmicutes	Bacilli	Erysipelotrichales	Erysipelotrichaceae	Faecalibaculum
P16	BrM endpoint	CTRL	OTU8547	47	Firmicutes	Bacilli	Erysipelotrichales	Erysipelotrichaceae	Ileibacterium
P81	Healthy	2-ABX	OTU8979	47	Bacteroidota	Bacteroidia	Bacteroidales	Bacteroidaceae	Bacteroides
P83	Healthy	2-ABX	OTU8979	47	Bacteroidota	Bacteroidia	Bacteroidales	Bacteroidaceae	Bacteroides
P19	BrM endpoint	CTRL	OTU8982	47	Bacteroidota	Bacteroidia	Bacteroidales	Bacteroidaceae	Bacteroides
P80	Healthy	2-ABX	OTU10461	46	Proteobacteria	Gammaproteobacteria	Enterobacterales	Enterobacteriaceae	Escherichia-Shigella
P71	Healthy	CTRL	OTU11220	46	Firmicutes	Clostridia	Lachnospirales	Lachnospiraceae	Lachnospiraceae_unknown
P61	Healthy	CTRL	OTU11244	46	Firmicutes	Clostridia	Lachnospirales	Lachnospiraceae	Marvinbryantia
P87	Healthy	2-ABX	OTU1235	46	Bacteroidota	Bacteroidia	Bacteroidales	Bacteroidaceae	Bacteroides
P85	Healthy	2-ABX	OTU1236	46	Bacteroidota	Bacteroidia	Bacteroidales	Bacteroidaceae	Bacteroides
P78	Healthy	2-ABX	OTU1241	46	Bacteroidota	Bacteroidia	Bacteroidales	Bacteroidaceae	Bacteroides
P63	Healthy	CTRL	OTU2158	46	Firmicutes	Clostridia	Oscillospirales	Oscillospiraceae	Oscillospiraceae_unknown
P59	Healthy	4-ABX	OTU2372	46	Firmicutes	Bacilli	Lactobacillales	Lactobacillaceae	Ligilactobacillus
P56	Healthy	4-ABX	OTU2871	46	Firmicutes	Bacilli	Erysipelotrichales	Erysipelotrichaceae	Faecalibaculum
P19	BrM endpoint	CTRL	OTU3289	46	Bacteroidota	Bacteroidia	Bacteroidales	Bacteroidaceae	Bacteroides
P84	Healthy	2-ABX	OTU3291	46	Bacteroidota	Bacteroidia	Bacteroidales	Bacteroidaceae	Bacteroides
P87	Healthy	2-ABX	OTU3292	46	Bacteroidota	Bacteroidia	Bacteroidales	Bacteroidaceae	Bacteroides
P83	Healthy	2-ABX	OTU3295	46	Bacteroidota	Bacteroidia	Bacteroidales	Bacteroidaceae	Bacteroides
P84	Healthy	2-ABX	OTU3295	46	Bacteroidota	Bacteroidia	Bacteroidales	Bacteroidaceae	Bacteroides
P70	Healthy	CTRL	OTU3296	46	Bacteroidota	Bacteroidia	Bacteroidales	Bacteroidaceae	Bacteroides
P85	Healthy	2-ABX	OTU3296	46	Bacteroidota	Bacteroidia	Bacteroidales	Bacteroidaceae	Bacteroides
P64	Healthy	CTRL	OTU4044	46	Bacteroidota	Bacteroidia	Bacteroidales	Muribaculaceae	Muribaculaceae_unknown
P71	Healthy	CTRL	OTU5278	46	Firmicutes	Clostridia	Lachnospirales	Lachnospiraceae	Lachnospiraceae.NK4A136.group
P63	Healthy	CTRL	OTU5322	46	Firmicutes	Clostridia	Lachnospirales	Lachnospiraceae	Roseburia
P69	Healthy	CTRL	OTU6732	46	Bacteroidota	Bacteroidia	Bacteroidales	Bacteroidaceae	Bacteroides
P20	BrM endpoint	CTRL	OTU7528	46	Firmicutes	Clostridia	Lachnospirales	Lachnospiraceae	Lachnoclostridium
P75	Healthy	CTRL	OTU8633	46	Proteobacteria	Alphaproteobacteria	Rhodospirillales	Rhodospirillales_unknown	Rhodospirillales_unknown
P70	Healthy	CTRL	OTU8979	46	Bacteroidota	Bacteroidia	Bacteroidales	Bacteroidaceae	Bacteroides
P81	Healthy	2-ABX	OTU8980	46	Bacteroidota	Bacteroidia	Bacteroidales	Bacteroidaceae	Bacteroides
P69	Healthy	CTRL	OTU8983	46	Bacteroidota	Bacteroidia	Bacteroidales	Bacteroidaceae	Bacteroides
P77	Healthy	2-ABX	OTU10458	45	Proteobacteria	Gammaproteobacteria	Enterobacterales	Enterobacteriaceae	Escherichia-Shigella
P87	Healthy	2-ABX	OTU10459	45	Proteobacteria	Gammaproteobacteria	Enterobacterales	Enterobacteriaceae	Escherichia-Shigella
P78	Healthy	2-ABX	OTU10464	45	Proteobacteria	Gammaproteobacteria	Enterobacterales	Enterobacteriaceae	Escherichia-Shigella
P79	Healthy	2-ABX	OTU3293	45	Bacteroidota	Bacteroidia	Bacteroidales	Bacteroidaceae	Bacteroides
P61	Healthy	CTRL	OTU4041	45	Bacteroidota	Bacteroidia	Bacteroidales	Muribaculaceae	Muribaculaceae_unknown
P78	Healthy	2-ABX	OTU4598	45	Proteobacteria	Gammaproteobacteria	Enterobacterales	Enterobacteriaceae	Escherichia-Shigella
P80	Healthy	2-ABX	OTU4604	45	Proteobacteria	Gammaproteobacteria	Enterobacterales	Enterobacteriaceae	Escherichia-Shigella
P34	BrM endpoint	CTRL	OTU5229	45	Firmicutes	Clostridia	Lachnospirales	Lachnospiraceae	Blautia
P62	Healthy	CTRL	OTU6265	45	Firmicutes	Clostridia	Lachnospirales	Lachnospiraceae	A2
P39	BrM endpoint	CTRL	OTU6270	45	Firmicutes	Clostridia	Lachnospirales	Lachnospiraceae	Blautia
P52	Healthy	4-ABX	OTU6334	45	Firmicutes	Bacilli	Lactobacillales	Lactobacillaceae	Pediococcus
P84	Healthy	2-ABX	OTU6732	45	Bacteroidota	Bacteroidia	Bacteroidales	Bacteroidaceae	Bacteroides
P86	Healthy	2-ABX	OTU6732	45	Bacteroidota	Bacteroidia	Bacteroidales	Bacteroidaceae	Bacteroides
P77	Healthy	2-ABX	OTU6734	45	Bacteroidota	Bacteroidia	Bacteroidales	Bacteroidaceae	Bacteroides
P62	Healthy	CTRL	OTU855	45	Firmicutes	Bacilli	Lactobacillales	Lactobacillaceae	Ligilactobacillus
P69	Healthy	CTRL	OTU8980	45	Bacteroidota	Bacteroidia	Bacteroidales	Bacteroidaceae	Bacteroides
P83	Healthy	2-ABX	OTU8980	45	Bacteroidota	Bacteroidia	Bacteroidales	Bacteroidaceae	Bacteroides
P70	Healthy	CTRL	OTU8982	45	Bacteroidota	Bacteroidia	Bacteroidales	Bacteroidaceae	Bacteroides
P87	Healthy	2-ABX	OTU10464	44	Proteobacteria	Gammaproteobacteria	Enterobacterales	Enterobacteriaceae	Escherichia-Shigella
P87	Healthy	2-ABX	OTU10466	44	Proteobacteria	Gammaproteobacteria	Enterobacterales	Enterobacteriaceae	Escherichia-Shigella
P20	BrM endpoint	CTRL	OTU2156	44	Firmicutes	Clostridia	Oscillospirales	Oscillospiraceae	Colidextribacter
P71	Healthy	CTRL	OTU2166	44	Firmicutes	Clostridia	Peptococcales	Peptococcaceae	Peptococcaceae_unknown
P62	Healthy	CTRL	OTU2320	44	Firmicutes	Clostridia	Oscillospirales	Ruminococcaceae	Incertae.Sedis
P65	Healthy	CTRL	OTU2375	44	Firmicutes	Bacilli	Lactobacillales	Lactobacillaceae	Ligilactobacillus
P61	Healthy	CTRL	OTU2469	44	Firmicutes	Bacilli	Staphylococcales	Staphylococcaceae	Staphylococcus
P56	Healthy	4-ABX	OTU2808	44	Firmicutes	Bacilli	Erysipelotrichales	Erysipelotrichaceae	Dubosiella
P19	BrM endpoint	CTRL	OTU3291	44	Bacteroidota	Bacteroidia	Bacteroidales	Bacteroidaceae	Bacteroides
P69	Healthy	CTRL	OTU3291	44	Bacteroidota	Bacteroidia	Bacteroidales	Bacteroidaceae	Bacteroides
P86	Healthy	2-ABX	OTU4599	44	Proteobacteria	Gammaproteobacteria	Enterobacterales	Enterobacteriaceae	Escherichia-Shigella
P85	Healthy	2-ABX	OTU4600	44	Proteobacteria	Gammaproteobacteria	Enterobacterales	Enterobacteriaceae	Escherichia-Shigella
P83	Healthy	2-ABX	OTU4601	44	Proteobacteria	Gammaproteobacteria	Enterobacterales	Enterobacteriaceae	Escherichia-Shigella
P77	Healthy	2-ABX	OTU4604	44	Proteobacteria	Gammaproteobacteria	Enterobacterales	Enterobacteriaceae	Escherichia-Shigella
P86	Healthy	2-ABX	OTU4604	44	Proteobacteria	Gammaproteobacteria	Enterobacterales	Enterobacteriaceae	Escherichia-Shigella
P63	Healthy	CTRL	OTU5212	44	Firmicutes	Clostridia	Lachnospirales	Lachnospiraceae	Lachnospiraceae.NK4A136.group
P70	Healthy	CTRL	OTU6732	44	Bacteroidota	Bacteroidia	Bacteroidales	Bacteroidaceae	Bacteroides
P87	Healthy	2-ABX	OTU6733	44	Bacteroidota	Bacteroidia	Bacteroidales	Bacteroidaceae	Bacteroides
P85	Healthy	2-ABX	OTU6735	44	Bacteroidota	Bacteroidia	Bacteroidales	Bacteroidaceae	Bacteroides
P62	Healthy	CTRL	OTU7667	44	Firmicutes	Clostridia	Clostridia.vadinBB60.group	Clostridia.vadinBB60.group_unknown	Clostridia.vadinBB60.group_unknown
P61	Healthy	CTRL	OTU8540	44	Firmicutes	Bacilli	Erysipelotrichales	Erysipelotrichaceae	Faecalibaculum
P16	BrM endpoint	CTRL	OTU8548	44	Firmicutes	Bacilli	Erysipelotrichales	Erysipelotrichaceae	Ileibacterium
P85	Healthy	2-ABX	OTU10460	43	Proteobacteria	Gammaproteobacteria	Enterobacterales	Enterobacteriaceae	Escherichia-Shigella
P86	Healthy	2-ABX	OTU1235	43	Bacteroidota	Bacteroidia	Bacteroidales	Bacteroidaceae	Bacteroides
P63	Healthy	CTRL	OTU12369	43	Firmicutes	Clostridia	Oscillospirales	Ruminococcaceae	Anaerotruncus
P86	Healthy	2-ABX	OTU1773	43	Proteobacteria	Gammaproteobacteria	Enterobacterales	Enterobacteriaceae	Escherichia-Shigella
P75	Healthy	CTRL	OTU2979	43	Proteobacteria	Alphaproteobacteria	Rhodospirillales	Rhodospirillales_unknown	Rhodospirillales_unknown
P81	Healthy	2-ABX	OTU3291	43	Bacteroidota	Bacteroidia	Bacteroidales	Bacteroidaceae	Bacteroides
P19	BrM endpoint	CTRL	OTU3292	43	Bacteroidota	Bacteroidia	Bacteroidales	Bacteroidaceae	Bacteroides
P19	BrM endpoint	CTRL	OTU3294	43	Bacteroidota	Bacteroidia	Bacteroidales	Bacteroidaceae	Bacteroides
P62	Healthy	CTRL	OTU3785	43	Bacteroidota	Bacteroidia	Bacteroidales	Muribaculaceae	Muribaculaceae_unknown
P79	Healthy	2-ABX	OTU4598	43	Proteobacteria	Gammaproteobacteria	Enterobacterales	Enterobacteriaceae	Escherichia-Shigella
P84	Healthy	2-ABX	OTU4601	43	Proteobacteria	Gammaproteobacteria	Enterobacterales	Enterobacteriaceae	Escherichia-Shigella
P83	Healthy	2-ABX	OTU4604	43	Proteobacteria	Gammaproteobacteria	Enterobacterales	Enterobacteriaceae	Escherichia-Shigella
P71	Healthy	CTRL	OTU5210	43	Firmicutes	Clostridia	Lachnospirales	Lachnospiraceae	Lachnospiraceae_unknown
P74	Healthy	CTRL	OTU5293	43	Firmicutes	Clostridia	Lachnospirales	Lachnospiraceae	Anaerostipes
P62	Healthy	CTRL	OTU6483	43	Firmicutes	Bacilli	Erysipelotrichales	Erysipelotrichaceae	Turicibacter
P81	Healthy	2-ABX	OTU6732	43	Bacteroidota	Bacteroidia	Bacteroidales	Bacteroidaceae	Bacteroides
P34	BrM endpoint	CTRL	OTU6733	43	Bacteroidota	Bacteroidia	Bacteroidales	Bacteroidaceae	Bacteroides
P77	Healthy	2-ABX	OTU6733	43	Bacteroidota	Bacteroidia	Bacteroidales	Bacteroidaceae	Bacteroides
P87	Healthy	2-ABX	OTU6734	43	Bacteroidota	Bacteroidia	Bacteroidales	Bacteroidaceae	Bacteroides
P85	Healthy	2-ABX	OTU6739	43	Bacteroidota	Bacteroidia	Bacteroidales	Bacteroidaceae	Bacteroides
P20	BrM endpoint	CTRL	OTU7912	43	Firmicutes	Bacilli	Lactobacillales	Lactobacillaceae	Ligilactobacillus
P20	BrM endpoint	CTRL	OTU7916	43	Firmicutes	Bacilli	Lactobacillales	Lactobacillaceae	Ligilactobacillus
P20	BrM endpoint	CTRL	OTU7917	43	Firmicutes	Bacilli	Lactobacillales	Lactobacillaceae	Ligilactobacillus
P19	BrM endpoint	CTRL	OTU8576	43	Verrucomicrobiota	Verrucomicrobiae	Verrucomicrobiales	Akkermansiaceae	Akkermansia
P86	Healthy	2-ABX	OTU10461	42	Proteobacteria	Gammaproteobacteria	Enterobacterales	Enterobacteriaceae	Escherichia-Shigella
P71	Healthy	CTRL	OTU11920	42	Firmicutes	Clostridia	Clostridia.vadinBB60.group	Clostridia.vadinBB60.group_unknown	Clostridia.vadinBB60.group_unknown
P20	BrM endpoint	CTRL	OTU12386	42	Firmicutes	Clostridia	Oscillospirales	Ruminococcaceae	Ruminococcaceae_unknown
P80	Healthy	2-ABX	OTU1240	42	Bacteroidota	Bacteroidia	Bacteroidales	Bacteroidaceae	Bacteroides
P80	Healthy	2-ABX	OTU1241	42	Bacteroidota	Bacteroidia	Bacteroidales	Bacteroidaceae	Bacteroides
P85	Healthy	2-ABX	OTU1241	42	Bacteroidota	Bacteroidia	Bacteroidales	Bacteroidaceae	Bacteroides
P65	Healthy	CTRL	OTU14055	42	Firmicutes	Clostridia	Lachnospirales	Lachnospiraceae	Lachnospiraceae.NK4A136.group
P20	BrM endpoint	CTRL	OTU1561	42	Bacteroidota	Bacteroidia	Bacteroidales	Muribaculaceae	Muribaculaceae_unknown
P65	Healthy	CTRL	OTU2040	42	Desulfobacterota	Desulfovibrionia	Desulfovibrionales	Desulfovibrionaceae	Desulfovibrio
P63	Healthy	CTRL	OTU2163	42	Firmicutes	Clostridia	Oscillospirales	Oscillospiraceae	Oscillospiraceae_unknown
P74	Healthy	CTRL	OTU2808	42	Firmicutes	Bacilli	Erysipelotrichales	Erysipelotrichaceae	Dubosiella
P56	Healthy	4-ABX	OTU2873	42	Firmicutes	Bacilli	Erysipelotrichales	Erysipelotrichaceae	Faecalibaculum
P62	Healthy	CTRL	OTU2986	42	Proteobacteria	Alphaproteobacteria	Rhodospirillales	Rhodospirillales_unknown	Rhodospirillales_unknown
P64	Healthy	CTRL	OTU3796	42	Bacteroidota	Bacteroidia	Bacteroidales	Muribaculaceae	Muribaculaceae_unknown
P20	BrM endpoint	CTRL	OTU3961	42	Bacteroidota	Bacteroidia	Bacteroidales	Muribaculaceae	Muribaculaceae_unknown
P20	BrM endpoint	CTRL	OTU4039	42	Bacteroidota	Bacteroidia	Bacteroidales	Muribaculaceae	Muribaculaceae_unknown
P83	Healthy	2-ABX	OTU4145	42	Firmicutes	Clostridia	Peptostreptococcales-Tissierellales	Peptostreptococcaceae	Clostridioides
P84	Healthy	2-ABX	OTU4599	42	Proteobacteria	Gammaproteobacteria	Enterobacterales	Enterobacteriaceae	Escherichia-Shigella
P79	Healthy	2-ABX	OTU4602	42	Proteobacteria	Gammaproteobacteria	Enterobacterales	Enterobacteriaceae	Escherichia-Shigella
P81	Healthy	2-ABX	OTU4607	42	Proteobacteria	Gammaproteobacteria	Enterobacterales	Enterobacteriaceae	Escherichia-Shigella
P16	BrM endpoint	CTRL	OTU5284	42	Firmicutes	Clostridia	Lachnospirales	Lachnospiraceae	Lachnospiraceae.NK4A136.group
P19	BrM endpoint	CTRL	OTU5969	42	Proteobacteria	Gammaproteobacteria	Burkholderiales	Sutterellaceae	Parasutterella
P85	Healthy	2-ABX	OTU6738	42	Bacteroidota	Bacteroidia	Bacteroidales	Bacteroidaceae	Bacteroides
P78	Healthy	2-ABX	OTU6739	42	Bacteroidota	Bacteroidia	Bacteroidales	Bacteroidaceae	Bacteroides
P75	Healthy	CTRL	OTU8635	42	Proteobacteria	Alphaproteobacteria	Rhodospirillales	Rhodospirillales_unknown	Rhodospirillales_unknown
P75	Healthy	CTRL	OTU8640	42	Proteobacteria	Alphaproteobacteria	Rhodospirillales	Rhodospirillales_unknown	Rhodospirillales_unknown
P81	Healthy	2-ABX	OTU8983	42	Bacteroidota	Bacteroidia	Bacteroidales	Bacteroidaceae	Bacteroides
P83	Healthy	2-ABX	OTU9909	42	Firmicutes	Clostridia	Peptostreptococcales-Tissierellales	Peptostreptococcaceae	Clostridioides
P86	Healthy	2-ABX	OTU10459	41	Proteobacteria	Gammaproteobacteria	Enterobacterales	Enterobacteriaceae	Escherichia-Shigella
P77	Healthy	2-ABX	OTU10466	41	Proteobacteria	Gammaproteobacteria	Enterobacterales	Enterobacteriaceae	Escherichia-Shigella
P39	BrM endpoint	CTRL	OTU11210	41	Firmicutes	Clostridia	Lachnospirales	Lachnospiraceae	Lachnospiraceae.NK4A136.group
P34	BrM endpoint	CTRL	OTU1235	41	Bacteroidota	Bacteroidia	Bacteroidales	Bacteroidaceae	Bacteroides
P84	Healthy	2-ABX	OTU1236	41	Bacteroidota	Bacteroidia	Bacteroidales	Bacteroidaceae	Bacteroides
P62	Healthy	CTRL	OTU12412	41	Firmicutes	Clostridia	Lachnospirales	Lachnospiraceae	Lachnospiraceae.NK4A136.group
P78	Healthy	2-ABX	OTU1243	41	Bacteroidota	Bacteroidia	Bacteroidales	Bacteroidaceae	Bacteroides
P85	Healthy	2-ABX	OTU1243	41	Bacteroidota	Bacteroidia	Bacteroidales	Bacteroidaceae	Bacteroides
P19	BrM endpoint	CTRL	OTU2897	41	Verrucomicrobiota	Verrucomicrobiae	Verrucomicrobiales	Akkermansiaceae	Akkermansia
P19	BrM endpoint	CTRL	OTU3296	41	Bacteroidota	Bacteroidia	Bacteroidales	Bacteroidaceae	Bacteroides
P75	Healthy	CTRL	OTU4173	41	Firmicutes	Clostridia	Lachnospirales	Lachnospiraceae	Lachnoclostridium
P78	Healthy	2-ABX	OTU4601	41	Proteobacteria	Gammaproteobacteria	Enterobacterales	Enterobacteriaceae	Escherichia-Shigella
P65	Healthy	CTRL	OTU5110	41	Firmicutes	Clostridia	Lachnospirales	Lachnospiraceae	Marvinbryantia
P16	BrM endpoint	CTRL	OTU5117	41	Actinobacteriota	Actinobacteria	Bifidobacteriales	Bifidobacteriaceae	Bifidobacterium
P64	Healthy	CTRL	OTU5319	41	Firmicutes	Clostridia	Lachnospirales	Lachnospiraceae	Lachnospiraceae_unknown
P71	Healthy	CTRL	OTU6247	41	Firmicutes	Clostridia	Oscillospirales	Ruminococcaceae	Anaerotruncus
P78	Healthy	2-ABX	OTU6734	41	Bacteroidota	Bacteroidia	Bacteroidales	Bacteroidaceae	Bacteroides
P16	BrM endpoint	CTRL	OTU7912	41	Firmicutes	Bacilli	Lactobacillales	Lactobacillaceae	Ligilactobacillus
P75	Healthy	CTRL	OTU8632	41	Proteobacteria	Alphaproteobacteria	Rhodospirillales	Rhodospirillales_unknown	Rhodospirillales_unknown
P75	Healthy	CTRL	OTU8638	41	Proteobacteria	Alphaproteobacteria	Rhodospirillales	Rhodospirillales_unknown	Rhodospirillales_unknown
P74	Healthy	CTRL	OTU9945	41	Firmicutes	Clostridia	Lachnospirales	Lachnospiraceae	Lachnoclostridium
P77	Healthy	2-ABX	OTU10459	40	Proteobacteria	Gammaproteobacteria	Enterobacterales	Enterobacteriaceae	Escherichia-Shigella
P87	Healthy	2-ABX	OTU10460	40	Proteobacteria	Gammaproteobacteria	Enterobacterales	Enterobacteriaceae	Escherichia-Shigella
P78	Healthy	2-ABX	OTU10466	40	Proteobacteria	Gammaproteobacteria	Enterobacterales	Enterobacteriaceae	Escherichia-Shigella
P79	Healthy	2-ABX	OTU10466	40	Proteobacteria	Gammaproteobacteria	Enterobacterales	Enterobacteriaceae	Escherichia-Shigella
P77	Healthy	2-ABX	OTU1236	40	Bacteroidota	Bacteroidia	Bacteroidales	Bacteroidaceae	Bacteroides
P77	Healthy	2-ABX	OTU1237	40	Bacteroidota	Bacteroidia	Bacteroidales	Bacteroidaceae	Bacteroides
P85	Healthy	2-ABX	OTU1242	40	Bacteroidota	Bacteroidia	Bacteroidales	Bacteroidaceae	Bacteroides
P39	BrM endpoint	CTRL	OTU13217	40	Bacteroidota	Bacteroidia	Bacteroidales	Rikenellaceae	Alistipes
P75	Healthy	CTRL	OTU2351	40	Firmicutes	Bacilli	Lactobacillales	Lactobacillaceae	Lactobacillus
P56	Healthy	4-ABX	OTU2417	40	Firmicutes	Bacilli	Lactobacillales	Lactobacillaceae	Leuconostoc
P16	BrM endpoint	CTRL	OTU2878	40	Firmicutes	Bacilli	Erysipelotrichales	Erysipelotrichaceae	Ileibacterium
P61	Healthy	CTRL	OTU3735	40	Bacteroidota	Bacteroidia	Bacteroidales	Rikenellaceae	Alistipes
P79	Healthy	2-ABX	OTU4600	40	Proteobacteria	Gammaproteobacteria	Enterobacterales	Enterobacteriaceae	Escherichia-Shigella
P80	Healthy	2-ABX	OTU4600	40	Proteobacteria	Gammaproteobacteria	Enterobacterales	Enterobacteriaceae	Escherichia-Shigella
P64	Healthy	CTRL	OTU5946	40	Deferribacterota	Deferribacteres	Deferribacterales	Deferribacteraceae	Mucispirillum
P20	BrM endpoint	CTRL	OTU7914	40	Firmicutes	Bacilli	Lactobacillales	Lactobacillaceae	Ligilactobacillus
P55	Healthy	4-ABX	OTU8546	40	Firmicutes	Bacilli	Erysipelotrichales	Erysipelotrichaceae	[Clostridium].innocuum.group
P78	Healthy	2-ABX	OTU8979	40	Bacteroidota	Bacteroidia	Bacteroidales	Bacteroidaceae	Bacteroides
P62	Healthy	CTRL	OTU9592	40	Bacteroidota	Bacteroidia	Bacteroidales	Muribaculaceae	Muribaculaceae_unknown
P85	Healthy	2-ABX	OTU10464	39	Proteobacteria	Gammaproteobacteria	Enterobacterales	Enterobacteriaceae	Escherichia-Shigella
P62	Healthy	CTRL	OTU11193	39	Firmicutes	Clostridia	Lachnospirales	Lachnospiraceae	Lachnoclostridium
P63	Healthy	CTRL	OTU11930	39	Firmicutes	Clostridia	Oscillospirales	Oscillospiraceae	Oscillibacter
P77	Healthy	2-ABX	OTU1235	39	Bacteroidota	Bacteroidia	Bacteroidales	Bacteroidaceae	Bacteroides
P79	Healthy	2-ABX	OTU1236	39	Bacteroidota	Bacteroidia	Bacteroidales	Bacteroidaceae	Bacteroides
P39	BrM endpoint	CTRL	OTU12387	39	Firmicutes	Clostridia	Oscillospirales	Ruminococcaceae	Ruminococcaceae_unknown
P62	Healthy	CTRL	OTU12950	39	Firmicutes	Clostridia	Oscillospirales	Ruminococcaceae	Ruminococcaceae_unknown
P80	Healthy	2-ABX	OTU1773	39	Proteobacteria	Gammaproteobacteria	Enterobacterales	Enterobacteriaceae	Escherichia-Shigella
P78	Healthy	2-ABX	OTU1775	39	Proteobacteria	Gammaproteobacteria	Enterobacterales	Enterobacteriaceae	Escherichia-Shigella
P75	Healthy	CTRL	OTU2985	39	Proteobacteria	Alphaproteobacteria	Rhodospirillales	Rhodospirillales_unknown	Rhodospirillales_unknown
P83	Healthy	2-ABX	OTU3293	39	Bacteroidota	Bacteroidia	Bacteroidales	Bacteroidaceae	Bacteroides
P16	BrM endpoint	CTRL	OTU3816	39	Bacteroidota	Bacteroidia	Bacteroidales	Muribaculaceae	Muribaculaceae_unknown
P64	Healthy	CTRL	OTU4033	39	Bacteroidota	Bacteroidia	Bacteroidales	Muribaculaceae	Muribaculaceae_unknown
P85	Healthy	2-ABX	OTU4599	39	Proteobacteria	Gammaproteobacteria	Enterobacterales	Enterobacteriaceae	Escherichia-Shigella
P83	Healthy	2-ABX	OTU4602	39	Proteobacteria	Gammaproteobacteria	Enterobacterales	Enterobacteriaceae	Escherichia-Shigella
P79	Healthy	2-ABX	OTU4604	39	Proteobacteria	Gammaproteobacteria	Enterobacterales	Enterobacteriaceae	Escherichia-Shigella
P86	Healthy	2-ABX	OTU4606	39	Proteobacteria	Gammaproteobacteria	Enterobacterales	Enterobacteriaceae	Escherichia-Shigella
P38	BrM endpoint	CTRL	OTU5307	39	Firmicutes	Clostridia	Lachnospirales	Lachnospiraceae	Lachnospiraceae_unknown
P85	Healthy	2-ABX	OTU6732	39	Bacteroidota	Bacteroidia	Bacteroidales	Bacteroidaceae	Bacteroides
P70	Healthy	CTRL	OTU6734	39	Bacteroidota	Bacteroidia	Bacteroidales	Bacteroidaceae	Bacteroides
P83	Healthy	2-ABX	OTU6734	39	Bacteroidota	Bacteroidia	Bacteroidales	Bacteroidaceae	Bacteroides
P86	Healthy	2-ABX	OTU6739	39	Bacteroidota	Bacteroidia	Bacteroidales	Bacteroidaceae	Bacteroides
P56	Healthy	4-ABX	OTU8541	39	Firmicutes	Bacilli	Erysipelotrichales	Erysipelotrichaceae	Faecalibaculum
P61	Healthy	CTRL	OTU8544	39	Firmicutes	Bacilli	Erysipelotrichales	Erysipelotrichaceae	Faecalibaculum
P69	Healthy	CTRL	OTU8575	39	Verrucomicrobiota	Verrucomicrobiae	Verrucomicrobiales	Akkermansiaceae	Akkermansia
P84	Healthy	2-ABX	OTU8979	39	Bacteroidota	Bacteroidia	Bacteroidales	Bacteroidaceae	Bacteroides
P39	BrM endpoint	CTRL	OTU9691	39	Bacteroidota	Bacteroidia	Bacteroidales	Prevotellaceae	Prevotellaceae_unknown
P78	Healthy	2-ABX	OTU10459	38	Proteobacteria	Gammaproteobacteria	Enterobacterales	Enterobacteriaceae	Escherichia-Shigella
P78	Healthy	2-ABX	OTU10461	38	Proteobacteria	Gammaproteobacteria	Enterobacterales	Enterobacteriaceae	Escherichia-Shigella
P16	BrM endpoint	CTRL	OTU11237	38	Firmicutes	Clostridia	Lachnospirales	Lachnospiraceae	Roseburia
P77	Healthy	2-ABX	OTU11906	38	Firmicutes	Clostridia	Clostridia.vadinBB60.group	Clostridia.vadinBB60.group_unknown	Clostridia.vadinBB60.group_unknown
P80	Healthy	2-ABX	OTU1236	38	Bacteroidota	Bacteroidia	Bacteroidales	Bacteroidaceae	Bacteroides
P78	Healthy	2-ABX	OTU1239	38	Bacteroidota	Bacteroidia	Bacteroidales	Bacteroidaceae	Bacteroides
P79	Healthy	2-ABX	OTU1240	38	Bacteroidota	Bacteroidia	Bacteroidales	Bacteroidaceae	Bacteroides
P19	BrM endpoint	CTRL	OTU1241	38	Bacteroidota	Bacteroidia	Bacteroidales	Bacteroidaceae	Bacteroides
P63	Healthy	CTRL	OTU12674	38	Bacteroidota	Bacteroidia	Bacteroidales	Rikenellaceae	Alistipes
P61	Healthy	CTRL	OTU1506	38	Bacteroidota	Bacteroidia	Bacteroidales	Tannerellaceae	Parabacteroides
P83	Healthy	2-ABX	OTU1774	38	Proteobacteria	Gammaproteobacteria	Enterobacterales	Enterobacteriaceae	Escherichia-Shigella
P62	Healthy	CTRL	OTU1966	38	Firmicutes	Clostridia	Lachnospirales	Lachnospiraceae	Marvinbryantia
P19	BrM endpoint	CTRL	OTU2903	38	Verrucomicrobiota	Verrucomicrobiae	Verrucomicrobiales	Akkermansiaceae	Akkermansia
P75	Healthy	CTRL	OTU2982	38	Proteobacteria	Alphaproteobacteria	Rhodospirillales	Rhodospirillales_unknown	Rhodospirillales_unknown
P70	Healthy	CTRL	OTU3293	38	Bacteroidota	Bacteroidia	Bacteroidales	Bacteroidaceae	Bacteroides
P77	Healthy	2-ABX	OTU4602	38	Proteobacteria	Gammaproteobacteria	Enterobacterales	Enterobacteriaceae	Escherichia-Shigella
P63	Healthy	CTRL	OTU5278	38	Firmicutes	Clostridia	Lachnospirales	Lachnospiraceae	Lachnospiraceae.NK4A136.group
P63	Healthy	CTRL	OTU6264	38	Firmicutes	Clostridia	Lachnospirales	Lachnospiraceae	A2
P71	Healthy	CTRL	OTU6275	38	Firmicutes	Clostridia	Lachnospirales	Lachnospiraceae	Lachnospiraceae.NK4A136.group
P85	Healthy	2-ABX	OTU6734	38	Bacteroidota	Bacteroidia	Bacteroidales	Bacteroidaceae	Bacteroides
P77	Healthy	2-ABX	OTU6739	38	Bacteroidota	Bacteroidia	Bacteroidales	Bacteroidaceae	Bacteroides
P64	Healthy	CTRL	OTU7792	38	Firmicutes	Clostridia	Lachnospirales	Lachnospiraceae	Lachnospiraceae.NK4A136.group
P65	Healthy	CTRL	OTU8435	38	Firmicutes	Bacilli	Erysipelotrichales	Erysipelotrichaceae	Turicibacter
P19	BrM endpoint	CTRL	OTU8581	38	Verrucomicrobiota	Verrucomicrobiae	Verrucomicrobiales	Akkermansiaceae	Akkermansia
P84	Healthy	2-ABX	OTU8980	38	Bacteroidota	Bacteroidia	Bacteroidales	Bacteroidaceae	Bacteroides
P87	Healthy	2-ABX	OTU10461	37	Proteobacteria	Gammaproteobacteria	Enterobacterales	Enterobacteriaceae	Escherichia-Shigella
P80	Healthy	2-ABX	OTU10462	37	Proteobacteria	Gammaproteobacteria	Enterobacterales	Enterobacteriaceae	Escherichia-Shigella
P81	Healthy	2-ABX	OTU10462	37	Proteobacteria	Gammaproteobacteria	Enterobacterales	Enterobacteriaceae	Escherichia-Shigella
P63	Healthy	CTRL	OTU11143	37	Firmicutes	Clostridia	Lachnospirales	Lachnospiraceae	Lachnospiraceae_unknown
P78	Healthy	2-ABX	OTU1236	37	Bacteroidota	Bacteroidia	Bacteroidales	Bacteroidaceae	Bacteroides
P84	Healthy	2-ABX	OTU1238	37	Bacteroidota	Bacteroidia	Bacteroidales	Bacteroidaceae	Bacteroides
P78	Healthy	2-ABX	OTU1240	37	Bacteroidota	Bacteroidia	Bacteroidales	Bacteroidaceae	Bacteroides
P70	Healthy	CTRL	OTU1241	37	Bacteroidota	Bacteroidia	Bacteroidales	Bacteroidaceae	Bacteroides
P78	Healthy	2-ABX	OTU1242	37	Bacteroidota	Bacteroidia	Bacteroidales	Bacteroidaceae	Bacteroides
P79	Healthy	2-ABX	OTU1243	37	Bacteroidota	Bacteroidia	Bacteroidales	Bacteroidaceae	Bacteroides
P64	Healthy	CTRL	OTU12486	37	Firmicutes	Clostridia	Clostridia.vadinBB60.group	Clostridia.vadinBB60.group_unknown	Clostridia.vadinBB60.group_unknown
P19	BrM endpoint	CTRL	OTU1997	37	Firmicutes	Clostridia	Lachnospirales	Lachnospiraceae	Blautia
P56	Healthy	4-ABX	OTU2345	37	Firmicutes	Bacilli	Lactobacillales	Lactobacillaceae	Latilactobacillus
P65	Healthy	CTRL	OTU2399	37	Firmicutes	Bacilli	Lactobacillales	Lactobacillaceae	Limosilactobacillus
P63	Healthy	CTRL	OTU2767	37	Firmicutes	Bacilli	Erysipelotrichales	Erysipelotrichaceae	Turicibacter
P56	Healthy	4-ABX	OTU2814	37	Firmicutes	Bacilli	Erysipelotrichales	Erysipelotrichaceae	Dubosiella
P74	Healthy	CTRL	OTU2814	37	Firmicutes	Bacilli	Erysipelotrichales	Erysipelotrichaceae	Dubosiella
P84	Healthy	2-ABX	OTU2898	37	Verrucomicrobiota	Verrucomicrobiae	Verrucomicrobiales	Akkermansiaceae	Akkermansia
P38	BrM endpoint	CTRL	OTU2923	37	Firmicutes	Clostridia	Clostridia_unknown	Clostridia_unknown	Clostridia_unknown
P69	Healthy	CTRL	OTU3292	37	Bacteroidota	Bacteroidia	Bacteroidales	Bacteroidaceae	Bacteroides
P34	BrM endpoint	CTRL	OTU3293	37	Bacteroidota	Bacteroidia	Bacteroidales	Bacteroidaceae	Bacteroides
P77	Healthy	2-ABX	OTU3885	37	Bacteroidota	Bacteroidia	Bacteroidales	Tannerellaceae	Parabacteroides
P65	Healthy	CTRL	OTU4028	37	Bacteroidota	Bacteroidia	Bacteroidales	Muribaculaceae	Muribaculaceae_unknown
P61	Healthy	CTRL	OTU4039	37	Bacteroidota	Bacteroidia	Bacteroidales	Muribaculaceae	Muribaculaceae_unknown
P34	BrM endpoint	CTRL	OTU4173	37	Firmicutes	Clostridia	Lachnospirales	Lachnospiraceae	Lachnoclostridium
P80	Healthy	2-ABX	OTU4602	37	Proteobacteria	Gammaproteobacteria	Enterobacterales	Enterobacteriaceae	Escherichia-Shigella
P85	Healthy	2-ABX	OTU4604	37	Proteobacteria	Gammaproteobacteria	Enterobacterales	Enterobacteriaceae	Escherichia-Shigella
P85	Healthy	2-ABX	OTU4607	37	Proteobacteria	Gammaproteobacteria	Enterobacterales	Enterobacteriaceae	Escherichia-Shigella
P39	BrM endpoint	CTRL	OTU5309	37	Firmicutes	Clostridia	Lachnospirales	Lachnospiraceae	Lachnospiraceae_unknown
P74	Healthy	CTRL	OTU5892	37	Firmicutes	Clostridia	Oscillospirales	Oscillospiraceae	Colidextribacter
P80	Healthy	2-ABX	OTU5971	37	Proteobacteria	Gammaproteobacteria	Burkholderiales	Sutterellaceae	Parasutterella
P71	Healthy	CTRL	OTU6264	37	Firmicutes	Clostridia	Lachnospirales	Lachnospiraceae	A2
P53	Healthy	4-ABX	OTU6335	37	Firmicutes	Bacilli	Lactobacillales	Lactobacillaceae	Lactobacillus
P56	Healthy	4-ABX	OTU6508	37	Firmicutes	Bacilli	Erysipelotrichales	Erysipelotrichaceae	Dubosiella
P86	Healthy	2-ABX	OTU6734	37	Bacteroidota	Bacteroidia	Bacteroidales	Bacteroidaceae	Bacteroides
P79	Healthy	2-ABX	OTU6735	37	Bacteroidota	Bacteroidia	Bacteroidales	Bacteroidaceae	Bacteroides
P56	Healthy	4-ABX	OTU7953	37	Firmicutes	Bacilli	Lactobacillales	Lactobacillaceae	Leuconostoc
P52	Healthy	4-ABX	OTU8384	37	Firmicutes	Bacilli	Lactobacillales	Streptococcaceae	Lactococcus
P71	Healthy	CTRL	OTU8538	37	Firmicutes	Bacilli	Erysipelotrichales	Erysipelotrichaceae	Faecalibaculum
P19	BrM endpoint	CTRL	OTU8573	37	Verrucomicrobiota	Verrucomicrobiae	Verrucomicrobiales	Akkermansiaceae	Akkermansia
P69	Healthy	CTRL	OTU8573	37	Verrucomicrobiota	Verrucomicrobiae	Verrucomicrobiales	Akkermansiaceae	Akkermansia
P79	Healthy	2-ABX	OTU8573	37	Verrucomicrobiota	Verrucomicrobiae	Verrucomicrobiales	Akkermansiaceae	Akkermansia
P70	Healthy	CTRL	OTU8575	37	Verrucomicrobiota	Verrucomicrobiae	Verrucomicrobiales	Akkermansiaceae	Akkermansia
P70	Healthy	CTRL	OTU8983	37	Bacteroidota	Bacteroidia	Bacteroidales	Bacteroidaceae	Bacteroides
P87	Healthy	2-ABX	OTU9612	37	Bacteroidota	Bacteroidia	Bacteroidales	Tannerellaceae	Parabacteroides
P77	Healthy	2-ABX	OTU10460	36	Proteobacteria	Gammaproteobacteria	Enterobacterales	Enterobacteriaceae	Escherichia-Shigella
P73	Healthy	CTRL	OTU11219	36	Firmicutes	Clostridia	Lachnospirales	Lachnospiraceae	Lachnospiraceae_unknown
P38	BrM endpoint	CTRL	OTU11237	36	Firmicutes	Clostridia	Lachnospirales	Lachnospiraceae	Roseburia
P71	Healthy	CTRL	OTU11237	36	Firmicutes	Clostridia	Lachnospirales	Lachnospiraceae	Roseburia
P80	Healthy	2-ABX	OTU1242	36	Bacteroidota	Bacteroidia	Bacteroidales	Bacteroidaceae	Bacteroides
P70	Healthy	CTRL	OTU1243	36	Bacteroidota	Bacteroidia	Bacteroidales	Bacteroidaceae	Bacteroides
P71	Healthy	CTRL	OTU13231	36	Bacteroidota	Bacteroidia	Bacteroidales	Muribaculaceae	Muribaculaceae_unknown
P65	Healthy	CTRL	OTU13610	36	Firmicutes	Clostridia	Lachnospirales	Lachnospiraceae	Roseburia
P64	Healthy	CTRL	OTU1539	36	Bacteroidota	Bacteroidia	Bacteroidales	Muribaculaceae	Muribaculaceae_unknown
P73	Healthy	CTRL	OTU1594	36	Firmicutes	Clostridia	Lachnospirales	Lachnospiraceae	Lachnoclostridium
P81	Healthy	2-ABX	OTU1773	36	Proteobacteria	Gammaproteobacteria	Enterobacterales	Enterobacteriaceae	Escherichia-Shigella
P56	Healthy	4-ABX	OTU1999	36	Firmicutes	Clostridia	Lachnospirales	Lachnospiraceae	Blautia
P56	Healthy	4-ABX	OTU2872	36	Firmicutes	Bacilli	Erysipelotrichales	Erysipelotrichaceae	Faecalibaculum
P87	Healthy	2-ABX	OTU2897	36	Verrucomicrobiota	Verrucomicrobiae	Verrucomicrobiales	Akkermansiaceae	Akkermansia
P74	Healthy	CTRL	OTU2980	36	Proteobacteria	Alphaproteobacteria	Rhodospirillales	Rhodospirillales_unknown	Rhodospirillales_unknown
P83	Healthy	2-ABX	OTU3291	36	Bacteroidota	Bacteroidia	Bacteroidales	Bacteroidaceae	Bacteroides
P81	Healthy	2-ABX	OTU3292	36	Bacteroidota	Bacteroidia	Bacteroidales	Bacteroidaceae	Bacteroides
P63	Healthy	CTRL	OTU4047	36	Bacteroidota	Bacteroidia	Bacteroidales	Muribaculaceae	Muribaculaceae_unknown
P78	Healthy	2-ABX	OTU4599	36	Proteobacteria	Gammaproteobacteria	Enterobacterales	Enterobacteriaceae	Escherichia-Shigella
P79	Healthy	2-ABX	OTU4599	36	Proteobacteria	Gammaproteobacteria	Enterobacterales	Enterobacteriaceae	Escherichia-Shigella
P87	Healthy	2-ABX	OTU4599	36	Proteobacteria	Gammaproteobacteria	Enterobacterales	Enterobacteriaceae	Escherichia-Shigella
P79	Healthy	2-ABX	OTU4601	36	Proteobacteria	Gammaproteobacteria	Enterobacterales	Enterobacteriaceae	Escherichia-Shigella
P81	Healthy	2-ABX	OTU4603	36	Proteobacteria	Gammaproteobacteria	Enterobacterales	Enterobacteriaceae	Escherichia-Shigella
P77	Healthy	2-ABX	OTU4606	36	Proteobacteria	Gammaproteobacteria	Enterobacterales	Enterobacteriaceae	Escherichia-Shigella
P56	Healthy	4-ABX	OTU6357	36	Firmicutes	Bacilli	Lactobacillales	Lactobacillaceae	Leuconostoc
P69	Healthy	CTRL	OTU6733	36	Bacteroidota	Bacteroidia	Bacteroidales	Bacteroidaceae	Bacteroides
P84	Healthy	2-ABX	OTU6734	36	Bacteroidota	Bacteroidia	Bacteroidales	Bacteroidaceae	Bacteroides
P80	Healthy	2-ABX	OTU6738	36	Bacteroidota	Bacteroidia	Bacteroidales	Bacteroidaceae	Bacteroides
P65	Healthy	CTRL	OTU8436	36	Firmicutes	Bacilli	Erysipelotrichales	Erysipelotrichaceae	Turicibacter
P87	Healthy	2-ABX	OTU8573	36	Verrucomicrobiota	Verrucomicrobiae	Verrucomicrobiales	Akkermansiaceae	Akkermansia
P79	Healthy	2-ABX	OTU9483	36	Bacteroidota	Bacteroidia	Bacteroidales	Rikenellaceae	Alistipes
P20	BrM endpoint	CTRL	OTU9716	36	Bacteroidota	Bacteroidia	Bacteroidales	Bacteroidaceae	Bacteroides
P85	Healthy	2-ABX	OTU10459	35	Proteobacteria	Gammaproteobacteria	Enterobacterales	Enterobacteriaceae	Escherichia-Shigella
P77	Healthy	2-ABX	OTU10461	35	Proteobacteria	Gammaproteobacteria	Enterobacterales	Enterobacteriaceae	Escherichia-Shigella
P86	Healthy	2-ABX	OTU10462	35	Proteobacteria	Gammaproteobacteria	Enterobacterales	Enterobacteriaceae	Escherichia-Shigella
P85	Healthy	2-ABX	OTU10466	35	Proteobacteria	Gammaproteobacteria	Enterobacterales	Enterobacteriaceae	Escherichia-Shigella
P83	Healthy	2-ABX	OTU11900	35	Firmicutes	Clostridia	Clostridia.vadinBB60.group	Clostridia.vadinBB60.group_unknown	Clostridia.vadinBB60.group_unknown
P69	Healthy	CTRL	OTU1236	35	Bacteroidota	Bacteroidia	Bacteroidales	Bacteroidaceae	Bacteroides
P79	Healthy	2-ABX	OTU1237	35	Bacteroidota	Bacteroidia	Bacteroidales	Bacteroidaceae	Bacteroides
P80	Healthy	2-ABX	OTU1237	35	Bacteroidota	Bacteroidia	Bacteroidales	Bacteroidaceae	Bacteroides
P84	Healthy	2-ABX	OTU1237	35	Bacteroidota	Bacteroidia	Bacteroidales	Bacteroidaceae	Bacteroides
P81	Healthy	2-ABX	OTU1241	35	Bacteroidota	Bacteroidia	Bacteroidales	Bacteroidaceae	Bacteroides
P20	BrM endpoint	CTRL	OTU1505	35	Bacteroidota	Bacteroidia	Bacteroidales	Tannerellaceae	Parabacteroides
P81	Healthy	2-ABX	OTU1775	35	Proteobacteria	Gammaproteobacteria	Enterobacterales	Enterobacteriaceae	Escherichia-Shigella
P65	Healthy	CTRL	OTU2019	35	Firmicutes	Clostridia	Lachnospirales	Lachnospiraceae	[Eubacterium].xylanophilum.group
P65	Healthy	CTRL	OTU2193	35	Proteobacteria	Gammaproteobacteria	Burkholderiales	Sutterellaceae	Parasutterella
P65	Healthy	CTRL	OTU2764	35	Firmicutes	Bacilli	Erysipelotrichales	Erysipelotrichaceae	Turicibacter
P56	Healthy	4-ABX	OTU2809	35	Firmicutes	Bacilli	Erysipelotrichales	Erysipelatoclostridiaceae	Catenibacterium
P56	Healthy	4-ABX	OTU2816	35	Firmicutes	Bacilli	Erysipelotrichales	Erysipelotrichaceae	Dubosiella
P56	Healthy	4-ABX	OTU2867	35	Firmicutes	Bacilli	Erysipelotrichales	Erysipelotrichaceae	Faecalibaculum
P19	BrM endpoint	CTRL	OTU2899	35	Verrucomicrobiota	Verrucomicrobiae	Verrucomicrobiales	Akkermansiaceae	Akkermansia
P70	Healthy	CTRL	OTU3292	35	Bacteroidota	Bacteroidia	Bacteroidales	Bacteroidaceae	Bacteroides
P84	Healthy	2-ABX	OTU3292	35	Bacteroidota	Bacteroidia	Bacteroidales	Bacteroidaceae	Bacteroides
P34	BrM endpoint	CTRL	OTU3296	35	Bacteroidota	Bacteroidia	Bacteroidales	Bacteroidaceae	Bacteroides
P71	Healthy	CTRL	OTU3717	35	Bacteroidota	Bacteroidia	Bacteroidales	Rikenellaceae	Alistipes
P38	BrM endpoint	CTRL	OTU3742	35	Bacteroidota	Bacteroidia	Bacteroidales	Rikenellaceae	Alistipes
P81	Healthy	2-ABX	OTU4601	35	Proteobacteria	Gammaproteobacteria	Enterobacterales	Enterobacteriaceae	Escherichia-Shigella
P85	Healthy	2-ABX	OTU4603	35	Proteobacteria	Gammaproteobacteria	Enterobacterales	Enterobacteriaceae	Escherichia-Shigella
P87	Healthy	2-ABX	OTU4603	35	Proteobacteria	Gammaproteobacteria	Enterobacterales	Enterobacteriaceae	Escherichia-Shigella
P87	Healthy	2-ABX	OTU4604	35	Proteobacteria	Gammaproteobacteria	Enterobacterales	Enterobacteriaceae	Escherichia-Shigella
P16	BrM endpoint	CTRL	OTU5214	35	Firmicutes	Clostridia	Lachnospirales	Lachnospiraceae	Lachnospiraceae.NK4A136.group
P69	Healthy	CTRL	OTU6559	35	Verrucomicrobiota	Verrucomicrobiae	Verrucomicrobiales	Akkermansiaceae	Akkermansia
P34	BrM endpoint	CTRL	OTU6734	35	Bacteroidota	Bacteroidia	Bacteroidales	Bacteroidaceae	Bacteroides
P80	Healthy	2-ABX	OTU6735	35	Bacteroidota	Bacteroidia	Bacteroidales	Bacteroidaceae	Bacteroides
P86	Healthy	2-ABX	OTU6738	35	Bacteroidota	Bacteroidia	Bacteroidales	Bacteroidaceae	Bacteroides
P69	Healthy	CTRL	OTU6739	35	Bacteroidota	Bacteroidia	Bacteroidales	Bacteroidaceae	Bacteroides
P20	BrM endpoint	CTRL	OTU710	35	Verrucomicrobiota	Verrucomicrobiae	Verrucomicrobiales	Akkermansiaceae	Akkermansia
P20	BrM endpoint	CTRL	OTU7788	35	Firmicutes	Clostridia	Lachnospirales	Lachnospiraceae	Lachnospiraceae_unknown
P63	Healthy	CTRL	OTU7889	35	Firmicutes	Bacilli	Lactobacillales	Lactobacillaceae	Lactobacillus
P61	Healthy	CTRL	OTU8479	35	Firmicutes	Bacilli	Erysipelotrichales	Erysipelotrichaceae	Dubosiella
P64	Healthy	CTRL	OTU8479	35	Firmicutes	Bacilli	Erysipelotrichales	Erysipelotrichaceae	Dubosiella
P62	Healthy	CTRL	OTU8483	35	Firmicutes	Bacilli	Erysipelotrichales	Erysipelotrichaceae	Dubosiella
P73	Healthy	CTRL	OTU9579	35	Bacteroidota	Bacteroidia	Bacteroidales	Rikenellaceae	Rikenellaceae.RC9.gut.group
P84	Healthy	2-ABX	OTU9616	35	Bacteroidota	Bacteroidia	Bacteroidales	Tannerellaceae	Parabacteroides
P16	BrM endpoint	CTRL	OTU9638	35	Bacteroidota	Bacteroidia	Bacteroidales	Muribaculaceae	Muribaculum
P20	BrM endpoint	CTRL	OTU9691	35	Bacteroidota	Bacteroidia	Bacteroidales	Prevotellaceae	Prevotellaceae_unknown
P34	BrM endpoint	CTRL	OTU9911	35	Firmicutes	Clostridia	Peptostreptococcales-Tissierellales	Peptostreptococcaceae	Clostridioides
P75	Healthy	CTRL	OTU9934	35	Firmicutes	Clostridia	Lachnospirales	Lachnospiraceae	Lachnoclostridium
P79	Healthy	2-ABX	OTU10462	34	Proteobacteria	Gammaproteobacteria	Enterobacterales	Enterobacteriaceae	Escherichia-Shigella
P87	Healthy	2-ABX	OTU10462	34	Proteobacteria	Gammaproteobacteria	Enterobacterales	Enterobacteriaceae	Escherichia-Shigella
P74	Healthy	CTRL	OTU11914	34	Firmicutes	Clostridia	Clostridia.vadinBB60.group	Clostridia.vadinBB60.group_unknown	Clostridia.vadinBB60.group_unknown
P19	BrM endpoint	CTRL	OTU1237	34	Bacteroidota	Bacteroidia	Bacteroidales	Bacteroidaceae	Bacteroides
P69	Healthy	CTRL	OTU1237	34	Bacteroidota	Bacteroidia	Bacteroidales	Bacteroidaceae	Bacteroides
P87	Healthy	2-ABX	OTU1237	34	Bacteroidota	Bacteroidia	Bacteroidales	Bacteroidaceae	Bacteroides
P86	Healthy	2-ABX	OTU1242	34	Bacteroidota	Bacteroidia	Bacteroidales	Bacteroidaceae	Bacteroides
P39	BrM endpoint	CTRL	OTU12822	34	Firmicutes	Clostridia	Oscillospirales	Oscillospiraceae	Oscillibacter
P65	Healthy	CTRL	OTU137	34	Bacteroidota	Bacteroidia	Bacteroidales	Muribaculaceae	Muribaculaceae_unknown
P63	Healthy	CTRL	OTU14104	34	Firmicutes	Clostridia	Clostridia.vadinBB60.group	Clostridia.vadinBB60.group_unknown	Clostridia.vadinBB60.group_unknown
P79	Healthy	2-ABX	OTU1773	34	Proteobacteria	Gammaproteobacteria	Enterobacterales	Enterobacteriaceae	Escherichia-Shigella
P38	BrM endpoint	CTRL	OTU2162	34	Firmicutes	Clostridia	Oscillospirales	Oscillospiraceae	Oscillospiraceae_unknown
P16	BrM endpoint	CTRL	OTU2765	34	Firmicutes	Bacilli	Erysipelotrichales	Erysipelotrichaceae	Turicibacter
P56	Healthy	4-ABX	OTU2810	34	Firmicutes	Bacilli	Erysipelotrichales	Erysipelotrichaceae	Dubosiella
P61	Healthy	CTRL	OTU2810	34	Firmicutes	Bacilli	Erysipelotrichales	Erysipelotrichaceae	Dubosiella
P62	Healthy	CTRL	OTU3912	34	Bacteroidota	Bacteroidia	Bacteroidales	Muribaculaceae	Muribaculum
P64	Healthy	CTRL	OTU4024	34	Bacteroidota	Bacteroidia	Bacteroidales	Muribaculaceae	Muribaculaceae_unknown
P63	Healthy	CTRL	OTU4083	34	Firmicutes	Clostridia	Oscillospirales	Ruminococcaceae	Incertae.Sedis
P85	Healthy	2-ABX	OTU4601	34	Proteobacteria	Gammaproteobacteria	Enterobacterales	Enterobacteriaceae	Escherichia-Shigella
P64	Healthy	CTRL	OTU5109	34	Firmicutes	Clostridia	Lachnospirales	Lachnospiraceae	Marvinbryantia
P65	Healthy	CTRL	OTU5220	34	Firmicutes	Clostridia	Lachnospirales	Lachnospiraceae	Lachnospiraceae_unknown
P34	BrM endpoint	CTRL	OTU5292	34	Firmicutes	Clostridia	Lachnospirales	Lachnospiraceae	Anaerostipes
P38	BrM endpoint	CTRL	OTU5883	34	Firmicutes	Clostridia	Oscillospirales	Oscillospiraceae	Oscillospiraceae_unknown
P56	Healthy	4-ABX	OTU6332	34	Firmicutes	Bacilli	Lactobacillales	Lactobacillaceae	Latilactobacillus
P77	Healthy	2-ABX	OTU6738	34	Bacteroidota	Bacteroidia	Bacteroidales	Bacteroidaceae	Bacteroides
P81	Healthy	2-ABX	OTU6739	34	Bacteroidota	Bacteroidia	Bacteroidales	Bacteroidaceae	Bacteroides
P65	Healthy	CTRL	OTU7025	34	Bacteroidota	Bacteroidia	Bacteroidales	Muribaculaceae	Muribaculaceae_unknown
P63	Healthy	CTRL	OTU7515	34	Firmicutes	Clostridia	Lachnospirales	Lachnospiraceae	Lachnospiraceae_unknown
P56	Healthy	4-ABX	OTU8463	34	Firmicutes	Bacilli	Erysipelotrichales	Erysipelotrichaceae	Dubosiella
P65	Healthy	CTRL	OTU8479	34	Firmicutes	Bacilli	Erysipelotrichales	Erysipelotrichaceae	Dubosiella
P56	Healthy	4-ABX	OTU8484	34	Firmicutes	Bacilli	Erysipelotrichales	Erysipelatoclostridiaceae	Catenibacterium
P74	Healthy	CTRL	OTU8573	34	Verrucomicrobiota	Verrucomicrobiae	Verrucomicrobiales	Akkermansiaceae	Akkermansia
P84	Healthy	2-ABX	OTU8573	34	Verrucomicrobiota	Verrucomicrobiae	Verrucomicrobiales	Akkermansiaceae	Akkermansia
P19	BrM endpoint	CTRL	OTU8575	34	Verrucomicrobiota	Verrucomicrobiae	Verrucomicrobiales	Akkermansiaceae	Akkermansia
P84	Healthy	2-ABX	OTU8581	34	Verrucomicrobiota	Verrucomicrobiae	Verrucomicrobiales	Akkermansiaceae	Akkermansia
P70	Healthy	CTRL	OTU8980	34	Bacteroidota	Bacteroidia	Bacteroidales	Bacteroidaceae	Bacteroides
P16	BrM endpoint	CTRL	OTU9715	34	Bacteroidota	Bacteroidia	Bacteroidales	Bacteroidaceae	Bacteroides
P71	Healthy	CTRL	OTU9720	34	Bacteroidota	Bacteroidia	Bacteroidales	Bacteroidaceae	Bacteroides
P61	Healthy	CTRL	OTU9791	34	Bacteroidota	Bacteroidia	Bacteroidales	Muribaculaceae	Muribaculaceae_unknown
P85	Healthy	2-ABX	OTU9945	34	Firmicutes	Clostridia	Lachnospirales	Lachnospiraceae	Lachnoclostridium
P16	BrM endpoint	CTRL	OTU11145	33	Firmicutes	Clostridia	Lachnospirales	Lachnospiraceae	Lachnospiraceae.NK4A136.group
P73	Healthy	CTRL	OTU11165	33	Firmicutes	Clostridia	Lachnospirales	Lachnospiraceae	Blautia
P38	BrM endpoint	CTRL	OTU11223	33	Firmicutes	Clostridia	Lachnospirales	Lachnospiraceae	Lachnospiraceae.NK4A136.group
P69	Healthy	CTRL	OTU1235	33	Bacteroidota	Bacteroidia	Bacteroidales	Bacteroidaceae	Bacteroides
P84	Healthy	2-ABX	OTU1235	33	Bacteroidota	Bacteroidia	Bacteroidales	Bacteroidaceae	Bacteroides
P69	Healthy	CTRL	OTU1238	33	Bacteroidota	Bacteroidia	Bacteroidales	Bacteroidaceae	Bacteroides
P78	Healthy	2-ABX	OTU1238	33	Bacteroidota	Bacteroidia	Bacteroidales	Bacteroidaceae	Bacteroides
P77	Healthy	2-ABX	OTU1241	33	Bacteroidota	Bacteroidia	Bacteroidales	Bacteroidaceae	Bacteroides
P81	Healthy	2-ABX	OTU1242	33	Bacteroidota	Bacteroidia	Bacteroidales	Bacteroidaceae	Bacteroides
P51	Healthy	4-ABX	OTU12603	33	Firmicutes	Bacilli	Lactobacillales	Streptococcaceae	Lactococcus
P63	Healthy	CTRL	OTU14107	33	Firmicutes	Clostridia	Peptococcales	Peptococcaceae	Peptococcaceae_unknown
P78	Healthy	2-ABX	OTU1773	33	Proteobacteria	Gammaproteobacteria	Enterobacterales	Enterobacteriaceae	Escherichia-Shigella
P87	Healthy	2-ABX	OTU1773	33	Proteobacteria	Gammaproteobacteria	Enterobacterales	Enterobacteriaceae	Escherichia-Shigella
P84	Healthy	2-ABX	OTU1775	33	Proteobacteria	Gammaproteobacteria	Enterobacterales	Enterobacteriaceae	Escherichia-Shigella
P79	Healthy	2-ABX	OTU1776	33	Proteobacteria	Gammaproteobacteria	Enterobacterales	Enterobacteriaceae	Escherichia-Shigella
P39	BrM endpoint	CTRL	OTU2161	33	Firmicutes	Clostridia	Oscillospirales	Oscillospiraceae	Oscillospiraceae_unknown
P73	Healthy	CTRL	OTU2178	33	Actinobacteriota	Coriobacteriia	Coriobacteriales	Eggerthellaceae	Enterorhabdus
P20	BrM endpoint	CTRL	OTU2372	33	Firmicutes	Bacilli	Lactobacillales	Lactobacillaceae	Ligilactobacillus
P20	BrM endpoint	CTRL	OTU2373	33	Firmicutes	Bacilli	Lactobacillales	Lactobacillaceae	Ligilactobacillus
P56	Healthy	4-ABX	OTU2789	33	Firmicutes	Bacilli	Erysipelotrichales	Erysipelotrichaceae	Dubosiella
P73	Healthy	CTRL	OTU2808	33	Firmicutes	Bacilli	Erysipelotrichales	Erysipelotrichaceae	Dubosiella
P65	Healthy	CTRL	OTU2868	33	Firmicutes	Bacilli	Erysipelotrichales	Erysipelotrichaceae	Faecalibaculum
P20	BrM endpoint	CTRL	OTU3791	33	Bacteroidota	Bacteroidia	Bacteroidales	Muribaculaceae	Muribaculaceae_unknown
P39	BrM endpoint	CTRL	OTU3850	33	Bacteroidota	Bacteroidia	Bacteroidales	Rikenellaceae	Rikenellaceae.RC9.gut.group
P87	Healthy	2-ABX	OTU3885	33	Bacteroidota	Bacteroidia	Bacteroidales	Tannerellaceae	Parabacteroides
P83	Healthy	2-ABX	OTU3892	33	Bacteroidota	Bacteroidia	Bacteroidales	Tannerellaceae	Parabacteroides
P85	Healthy	2-ABX	OTU4181	33	Firmicutes	Clostridia	Lachnospirales	Lachnospiraceae	Lachnoclostridium
P85	Healthy	2-ABX	OTU4183	33	Firmicutes	Clostridia	Lachnospirales	Lachnospiraceae	Lachnoclostridium
P77	Healthy	2-ABX	OTU4601	33	Proteobacteria	Gammaproteobacteria	Enterobacterales	Enterobacteriaceae	Escherichia-Shigella
P86	Healthy	2-ABX	OTU4601	33	Proteobacteria	Gammaproteobacteria	Enterobacterales	Enterobacteriaceae	Escherichia-Shigella
P81	Healthy	2-ABX	OTU4602	33	Proteobacteria	Gammaproteobacteria	Enterobacterales	Enterobacteriaceae	Escherichia-Shigella
P84	Healthy	2-ABX	OTU4606	33	Proteobacteria	Gammaproteobacteria	Enterobacterales	Enterobacteriaceae	Escherichia-Shigella
P63	Healthy	CTRL	OTU5302	33	Firmicutes	Clostridia	Lachnospirales	Lachnospiraceae	Lachnospiraceae_unknown
P16	BrM endpoint	CTRL	OTU5386	33	Desulfobacterota	Desulfovibrionia	Desulfovibrionales	Desulfovibrionaceae	Desulfovibrio
P83	Healthy	2-ABX	OTU5853	33	Firmicutes	Clostridia	Clostridia.vadinBB60.group	Clostridia.vadinBB60.group_unknown	Clostridia.vadinBB60.group_unknown
P74	Healthy	CTRL	OTU5881	33	Firmicutes	Clostridia	Oscillospirales	Oscillospiraceae	Colidextribacter
P84	Healthy	2-ABX	OTU5974	33	Proteobacteria	Gammaproteobacteria	Burkholderiales	Sutterellaceae	Parasutterella
P39	BrM endpoint	CTRL	OTU6266	33	Firmicutes	Clostridia	Lachnospirales	Lachnospiraceae	Roseburia
P55	Healthy	4-ABX	OTU6548	33	Firmicutes	Bacilli	Erysipelotrichales	Erysipelotrichaceae	Faecalibaculum
P80	Healthy	2-ABX	OTU6733	33	Bacteroidota	Bacteroidia	Bacteroidales	Bacteroidaceae	Bacteroides
P78	Healthy	2-ABX	OTU6735	33	Bacteroidota	Bacteroidia	Bacteroidales	Bacteroidaceae	Bacteroides
P78	Healthy	2-ABX	OTU6736	33	Bacteroidota	Bacteroidia	Bacteroidales	Bacteroidaceae	Bacteroides
P85	Healthy	2-ABX	OTU6736	33	Bacteroidota	Bacteroidia	Bacteroidales	Bacteroidaceae	Bacteroides
P84	Healthy	2-ABX	OTU6738	33	Bacteroidota	Bacteroidia	Bacteroidales	Bacteroidaceae	Bacteroides
P87	Healthy	2-ABX	OTU6738	33	Bacteroidota	Bacteroidia	Bacteroidales	Bacteroidaceae	Bacteroides
P75	Healthy	CTRL	OTU7518	33	Firmicutes	Clostridia	Lachnospirales	Lachnospiraceae	Blautia
P56	Healthy	4-ABX	OTU8466	33	Firmicutes	Bacilli	Erysipelotrichales	Erysipelotrichaceae	Dubosiella
P56	Healthy	4-ABX	OTU8471	33	Firmicutes	Bacilli	Erysipelotrichales	Erysipelotrichaceae	Dubosiella
P56	Healthy	4-ABX	OTU8482	33	Firmicutes	Bacilli	Erysipelotrichales	Erysipelotrichaceae	Dubosiella
P16	BrM endpoint	CTRL	OTU8640	33	Proteobacteria	Alphaproteobacteria	Rhodospirillales	Rhodospirillales_unknown	Rhodospirillales_unknown
P69	Healthy	CTRL	OTU8979	33	Bacteroidota	Bacteroidia	Bacteroidales	Bacteroidaceae	Bacteroides
P65	Healthy	CTRL	OTU9714	33	Bacteroidota	Bacteroidia	Bacteroidales	Bacteroidaceae	Bacteroides
P73	Healthy	CTRL	OTU11218	32	Firmicutes	Clostridia	Lachnospirales	Lachnospiraceae	Lachnospiraceae_unknown
P85	Healthy	2-ABX	OTU11900	32	Firmicutes	Clostridia	Clostridia.vadinBB60.group	Clostridia.vadinBB60.group_unknown	Clostridia.vadinBB60.group_unknown
P71	Healthy	CTRL	OTU11929	32	Firmicutes	Clostridia	Oscillospirales	Oscillospiraceae	Oscillospiraceae_unknown
P86	Healthy	2-ABX	OTU1237	32	Bacteroidota	Bacteroidia	Bacteroidales	Bacteroidaceae	Bacteroides
P85	Healthy	2-ABX	OTU1240	32	Bacteroidota	Bacteroidia	Bacteroidales	Bacteroidaceae	Bacteroides
P80	Healthy	2-ABX	OTU1243	32	Bacteroidota	Bacteroidia	Bacteroidales	Bacteroidaceae	Bacteroides
P61	Healthy	CTRL	OTU13230	32	Bacteroidota	Bacteroidia	Bacteroidales	Muribaculaceae	Muribaculaceae_unknown
P81	Healthy	2-ABX	OTU1774	32	Proteobacteria	Gammaproteobacteria	Enterobacterales	Enterobacteriaceae	Escherichia-Shigella
P87	Healthy	2-ABX	OTU1775	32	Proteobacteria	Gammaproteobacteria	Enterobacterales	Enterobacteriaceae	Escherichia-Shigella
P75	Healthy	CTRL	OTU1996	32	Firmicutes	Clostridia	Lachnospirales	Lachnospiraceae	Blautia
P38	BrM endpoint	CTRL	OTU2	32	Firmicutes	Clostridia	Oscillospirales	Butyricicoccaceae	Butyricicoccus
P16	BrM endpoint	CTRL	OTU2371	32	Firmicutes	Bacilli	Lactobacillales	Lactobacillaceae	Ligilactobacillus
P75	Healthy	CTRL	OTU2986	32	Proteobacteria	Alphaproteobacteria	Rhodospirillales	Rhodospirillales_unknown	Rhodospirillales_unknown
P20	BrM endpoint	CTRL	OTU3789	32	Bacteroidota	Bacteroidia	Bacteroidales	Muribaculaceae	Muribaculaceae_unknown
P77	Healthy	2-ABX	OTU4599	32	Proteobacteria	Gammaproteobacteria	Enterobacterales	Enterobacteriaceae	Escherichia-Shigella
P80	Healthy	2-ABX	OTU4601	32	Proteobacteria	Gammaproteobacteria	Enterobacterales	Enterobacteriaceae	Escherichia-Shigella
P78	Healthy	2-ABX	OTU4606	32	Proteobacteria	Gammaproteobacteria	Enterobacterales	Enterobacteriaceae	Escherichia-Shigella
P73	Healthy	CTRL	OTU5337	32	Firmicutes	Clostridia	Lachnospirales	Lachnospiraceae	Lachnospiraceae_unknown
P63	Healthy	CTRL	OTU5866	32	Firmicutes	Clostridia	Lachnospirales	Lachnospiraceae	Lachnospiraceae_unknown
P71	Healthy	CTRL	OTU5893	32	Firmicutes	Clostridia	Oscillospirales	Oscillospiraceae	Oscillospiraceae_unknown
P84	Healthy	2-ABX	OTU5969	32	Proteobacteria	Gammaproteobacteria	Burkholderiales	Sutterellaceae	Parasutterella
P19	BrM endpoint	CTRL	OTU6559	32	Verrucomicrobiota	Verrucomicrobiae	Verrucomicrobiales	Akkermansiaceae	Akkermansia
P19	BrM endpoint	CTRL	OTU6734	32	Bacteroidota	Bacteroidia	Bacteroidales	Bacteroidaceae	Bacteroides
P79	Healthy	2-ABX	OTU6738	32	Bacteroidota	Bacteroidia	Bacteroidales	Bacteroidaceae	Bacteroides
P73	Healthy	CTRL	OTU7024	32	Bacteroidota	Bacteroidia	Bacteroidales	Muribaculaceae	Muribaculaceae_unknown
P63	Healthy	CTRL	OTU7657	32	Firmicutes	Clostridia	Lachnospirales	Lachnospiraceae	Lachnospiraceae.NK4A136.group
P71	Healthy	CTRL	OTU7669	32	Firmicutes	Clostridia	Clostridia.vadinBB60.group	Clostridia.vadinBB60.group_unknown	Clostridia.vadinBB60.group_unknown
P74	Healthy	CTRL	OTU7912	32	Firmicutes	Bacilli	Lactobacillales	Lactobacillaceae	Ligilactobacillus
P56	Healthy	4-ABX	OTU8468	32	Firmicutes	Bacilli	Erysipelotrichales	Erysipelotrichaceae	Dubosiella
P65	Healthy	CTRL	OTU8483	32	Firmicutes	Bacilli	Erysipelotrichales	Erysipelotrichaceae	Dubosiella
P61	Healthy	CTRL	OTU8538	32	Firmicutes	Bacilli	Erysipelotrichales	Erysipelotrichaceae	Faecalibaculum
P79	Healthy	2-ABX	OTU8575	32	Verrucomicrobiota	Verrucomicrobiae	Verrucomicrobiales	Akkermansiaceae	Akkermansia
P70	Healthy	CTRL	OTU8576	32	Verrucomicrobiota	Verrucomicrobiae	Verrucomicrobiales	Akkermansiaceae	Akkermansia
P19	BrM endpoint	CTRL	OTU8579	32	Verrucomicrobiota	Verrucomicrobiae	Verrucomicrobiales	Akkermansiaceae	Akkermansia
P39	BrM endpoint	CTRL	OTU8579	32	Verrucomicrobiota	Verrucomicrobiae	Verrucomicrobiales	Akkermansiaceae	Akkermansia
P70	Healthy	CTRL	OTU8581	32	Verrucomicrobiota	Verrucomicrobiae	Verrucomicrobiales	Akkermansiaceae	Akkermansia
P16	BrM endpoint	CTRL	OTU9478	32	Bacteroidota	Bacteroidia	Bacteroidales	Rikenellaceae	Alistipes
P49	Healthy	4-ABX	OTU9610	32	Bacteroidota	Bacteroidia	Bacteroidales	Tannerellaceae	Parabacteroides
P49	Healthy	4-ABX	OTU9611	32	Bacteroidota	Bacteroidia	Bacteroidales	Tannerellaceae	Parabacteroides
P77	Healthy	2-ABX	OTU9616	32	Bacteroidota	Bacteroidia	Bacteroidales	Tannerellaceae	Parabacteroides
P84	Healthy	2-ABX	OTU9617	32	Bacteroidota	Bacteroidia	Bacteroidales	Tannerellaceae	Parabacteroides
P34	BrM endpoint	CTRL	OTU9669	32	Bacteroidota	Bacteroidia	Bacteroidales	Muribaculaceae	Muribaculaceae_unknown
P69	Healthy	CTRL	OTU11155	31	Firmicutes	Clostridia	Lachnospirales	Lachnospiraceae	Blautia
P71	Healthy	CTRL	OTU11228	31	Firmicutes	Clostridia	Lachnospirales	Lachnospiraceae	Lachnospiraceae_unknown
P16	BrM endpoint	CTRL	OTU11878	31	Firmicutes	Clostridia	Oscillospirales	Ruminococcaceae	Ruminococcaceae_unknown
P79	Healthy	2-ABX	OTU1235	31	Bacteroidota	Bacteroidia	Bacteroidales	Bacteroidaceae	Bacteroides
P83	Healthy	2-ABX	OTU1235	31	Bacteroidota	Bacteroidia	Bacteroidales	Bacteroidaceae	Bacteroides
P81	Healthy	2-ABX	OTU1237	31	Bacteroidota	Bacteroidia	Bacteroidales	Bacteroidaceae	Bacteroides
P34	BrM endpoint	CTRL	OTU1240	31	Bacteroidota	Bacteroidia	Bacteroidales	Bacteroidaceae	Bacteroides
P86	Healthy	2-ABX	OTU1243	31	Bacteroidota	Bacteroidia	Bacteroidales	Bacteroidaceae	Bacteroides
P73	Healthy	CTRL	OTU13220	31	Bacteroidota	Bacteroidia	Bacteroidales	Muribaculaceae	Muribaculaceae_unknown
P39	BrM endpoint	CTRL	OTU13965	31	Bacteroidota	Bacteroidia	Bacteroidales	Muribaculaceae	Muribaculaceae_unknown
P61	Healthy	CTRL	OTU1560	31	Bacteroidota	Bacteroidia	Bacteroidales	Muribaculaceae	Muribaculaceae_unknown
P77	Healthy	2-ABX	OTU1774	31	Proteobacteria	Gammaproteobacteria	Enterobacterales	Enterobacteriaceae	Escherichia-Shigella
P83	Healthy	2-ABX	OTU1775	31	Proteobacteria	Gammaproteobacteria	Enterobacterales	Enterobacteriaceae	Escherichia-Shigella
P64	Healthy	CTRL	OTU1991	31	Firmicutes	Clostridia	Lachnospirales	Lachnospiraceae	Lachnospiraceae_unknown
P71	Healthy	CTRL	OTU2007	31	Firmicutes	Clostridia	Lachnospirales	Lachnospiraceae	Lachnospiraceae.NK4A136.group
P20	BrM endpoint	CTRL	OTU2371	31	Firmicutes	Bacilli	Lactobacillales	Lactobacillaceae	Ligilactobacillus
P39	BrM endpoint	CTRL	OTU2377	31	Firmicutes	Bacilli	Lactobacillales	Lactobacillaceae	Ligilactobacillus
P64	Healthy	CTRL	OTU2808	31	Firmicutes	Bacilli	Erysipelotrichales	Erysipelotrichaceae	Dubosiella
P16	BrM endpoint	CTRL	OTU2814	31	Firmicutes	Bacilli	Erysipelotrichales	Erysipelotrichaceae	Dubosiella
P79	Healthy	2-ABX	OTU2897	31	Verrucomicrobiota	Verrucomicrobiae	Verrucomicrobiales	Akkermansiaceae	Akkermansia
P77	Healthy	2-ABX	OTU2899	31	Verrucomicrobiota	Verrucomicrobiae	Verrucomicrobiales	Akkermansiaceae	Akkermansia
P70	Healthy	CTRL	OTU2903	31	Verrucomicrobiota	Verrucomicrobiae	Verrucomicrobiales	Akkermansiaceae	Akkermansia
P81	Healthy	2-ABX	OTU2903	31	Verrucomicrobiota	Verrucomicrobiae	Verrucomicrobiales	Akkermansiaceae	Akkermansia
P75	Healthy	CTRL	OTU2983	31	Proteobacteria	Alphaproteobacteria	Rhodospirillales	Rhodospirillales_unknown	Rhodospirillales_unknown
P71	Healthy	CTRL	OTU3547	31	Bacteroidota	Bacteroidia	Bacteroidales	Bacteroidaceae	Bacteroides
P16	BrM endpoint	CTRL	OTU3785	31	Bacteroidota	Bacteroidia	Bacteroidales	Muribaculaceae	Muribaculaceae_unknown
P61	Healthy	CTRL	OTU3942	31	Bacteroidota	Bacteroidia	Bacteroidales	Muribaculaceae	Muribaculaceae_unknown
P34	BrM endpoint	CTRL	OTU3944	31	Bacteroidota	Bacteroidia	Bacteroidales	Muribaculaceae	Muribaculaceae_unknown
P77	Healthy	2-ABX	OTU4145	31	Firmicutes	Clostridia	Peptostreptococcales-Tissierellales	Peptostreptococcaceae	Clostridioides
P87	Healthy	2-ABX	OTU4601	31	Proteobacteria	Gammaproteobacteria	Enterobacterales	Enterobacteriaceae	Escherichia-Shigella
P78	Healthy	2-ABX	OTU4602	31	Proteobacteria	Gammaproteobacteria	Enterobacterales	Enterobacteriaceae	Escherichia-Shigella
P78	Healthy	2-ABX	OTU4603	31	Proteobacteria	Gammaproteobacteria	Enterobacterales	Enterobacteriaceae	Escherichia-Shigella
P79	Healthy	2-ABX	OTU4603	31	Proteobacteria	Gammaproteobacteria	Enterobacterales	Enterobacteriaceae	Escherichia-Shigella
P83	Healthy	2-ABX	OTU4603	31	Proteobacteria	Gammaproteobacteria	Enterobacterales	Enterobacteriaceae	Escherichia-Shigella
P83	Healthy	2-ABX	OTU4606	31	Proteobacteria	Gammaproteobacteria	Enterobacterales	Enterobacteriaceae	Escherichia-Shigella
P78	Healthy	2-ABX	OTU4607	31	Proteobacteria	Gammaproteobacteria	Enterobacterales	Enterobacteriaceae	Escherichia-Shigella
P19	BrM endpoint	CTRL	OTU5117	31	Actinobacteriota	Actinobacteria	Bifidobacteriales	Bifidobacteriaceae	Bifidobacterium
P61	Healthy	CTRL	OTU5117	31	Actinobacteriota	Actinobacteria	Bifidobacteriales	Bifidobacteriaceae	Bifidobacterium
P56	Healthy	4-ABX	OTU5230	31	Firmicutes	Clostridia	Lachnospirales	Lachnospiraceae	Blautia
P74	Healthy	CTRL	OTU5238	31	Firmicutes	Clostridia	Lachnospirales	Lachnospiraceae	Blautia
P63	Healthy	CTRL	OTU5277	31	Firmicutes	Clostridia	Lachnospirales	Lachnospiraceae	Lachnospiraceae.NK4A136.group
P61	Healthy	CTRL	OTU5386	31	Desulfobacterota	Desulfovibrionia	Desulfovibrionales	Desulfovibrionaceae	Desulfovibrio
P71	Healthy	CTRL	OTU5848	31	Firmicutes	Clostridia	Oscillospirales	Oscillospiraceae	Oscillibacter
P79	Healthy	2-ABX	OTU5856	31	Firmicutes	Clostridia	Clostridia.vadinBB60.group	Clostridia.vadinBB60.group_unknown	Clostridia.vadinBB60.group_unknown
P34	BrM endpoint	CTRL	OTU5951	31	Actinobacteriota	Coriobacteriia	Coriobacteriales	Eggerthellaceae	Enterorhabdus
P73	Healthy	CTRL	OTU5969	31	Proteobacteria	Gammaproteobacteria	Burkholderiales	Sutterellaceae	Parasutterella
P74	Healthy	CTRL	OTU6561	31	Verrucomicrobiota	Verrucomicrobiae	Verrucomicrobiales	Akkermansiaceae	Akkermansia
P84	Healthy	2-ABX	OTU6733	31	Bacteroidota	Bacteroidia	Bacteroidales	Bacteroidaceae	Bacteroides
P81	Healthy	2-ABX	OTU6735	31	Bacteroidota	Bacteroidia	Bacteroidales	Bacteroidaceae	Bacteroides
P86	Healthy	2-ABX	OTU6735	31	Bacteroidota	Bacteroidia	Bacteroidales	Bacteroidaceae	Bacteroides
P81	Healthy	2-ABX	OTU6738	31	Bacteroidota	Bacteroidia	Bacteroidales	Bacteroidaceae	Bacteroides
P80	Healthy	2-ABX	OTU6739	31	Bacteroidota	Bacteroidia	Bacteroidales	Bacteroidaceae	Bacteroides
P56	Healthy	4-ABX	OTU7929	31	Firmicutes	Bacilli	Lactobacillales	Lactobacillaceae	Limosilactobacillus
P56	Healthy	4-ABX	OTU8467	31	Firmicutes	Bacilli	Erysipelotrichales	Erysipelotrichaceae	Dubosiella
P65	Healthy	CTRL	OTU8480	31	Firmicutes	Bacilli	Erysipelotrichales	Erysipelatoclostridiaceae	Catenibacterium
P56	Healthy	4-ABX	OTU8483	31	Firmicutes	Bacilli	Erysipelotrichales	Erysipelotrichaceae	Dubosiella
P73	Healthy	CTRL	OTU8483	31	Firmicutes	Bacilli	Erysipelotrichales	Erysipelotrichaceae	Dubosiella
P64	Healthy	CTRL	OTU8484	31	Firmicutes	Bacilli	Erysipelotrichales	Erysipelatoclostridiaceae	Catenibacterium
P56	Healthy	4-ABX	OTU8542	31	Firmicutes	Bacilli	Erysipelotrichales	Erysipelotrichaceae	Faecalibaculum
P73	Healthy	CTRL	OTU855	31	Firmicutes	Bacilli	Lactobacillales	Lactobacillaceae	Ligilactobacillus
P86	Healthy	2-ABX	OTU8576	31	Verrucomicrobiota	Verrucomicrobiae	Verrucomicrobiales	Akkermansiaceae	Akkermansia
P70	Healthy	CTRL	OTU8579	31	Verrucomicrobiota	Verrucomicrobiae	Verrucomicrobiales	Akkermansiaceae	Akkermansia
P77	Healthy	2-ABX	OTU8579	31	Verrucomicrobiota	Verrucomicrobiae	Verrucomicrobiales	Akkermansiaceae	Akkermansia
P65	Healthy	CTRL	OTU9277	31	Bacteroidota	Bacteroidia	Bacteroidales	Bacteroidaceae	Bacteroides
P64	Healthy	CTRL	OTU9550	31	Bacteroidota	Bacteroidia	Bacteroidales	Muribaculaceae	Muribaculaceae_unknown
P61	Healthy	CTRL	OTU9552	31	Bacteroidota	Bacteroidia	Bacteroidales	Muribaculaceae	Muribaculaceae_unknown
P19	BrM endpoint	CTRL	OTU9638	31	Bacteroidota	Bacteroidia	Bacteroidales	Muribaculaceae	Muribaculum
P75	Healthy	CTRL	OTU9841	31	Firmicutes	Clostridia	Oscillospirales	Ruminococcaceae	Incertae.Sedis
P19	BrM endpoint	CTRL	OTU11049	30	Actinobacteriota	Actinobacteria	Bifidobacteriales	Bifidobacteriaceae	Bifidobacterium
P62	Healthy	CTRL	OTU11049	30	Actinobacteriota	Actinobacteria	Bifidobacteriales	Bifidobacteriaceae	Bifidobacterium
P71	Healthy	CTRL	OTU11207	30	Firmicutes	Clostridia	Lachnospirales	Lachnospiraceae	Lachnospiraceae_unknown
P20	BrM endpoint	CTRL	OTU11879	30	Firmicutes	Clostridia	Oscillospirales	Ruminococcaceae	Ruminococcaceae_unknown
P71	Healthy	CTRL	OTU12384	30	Firmicutes	Clostridia	Lachnospirales	Lachnospiraceae	Lachnospiraceae_unknown
P85	Healthy	2-ABX	OTU1239	30	Bacteroidota	Bacteroidia	Bacteroidales	Bacteroidaceae	Bacteroides
P83	Healthy	2-ABX	OTU1241	30	Bacteroidota	Bacteroidia	Bacteroidales	Bacteroidaceae	Bacteroides
P83	Healthy	2-ABX	OTU1243	30	Bacteroidota	Bacteroidia	Bacteroidales	Bacteroidaceae	Bacteroides
P39	BrM endpoint	CTRL	OTU14518	30	Firmicutes	Clostridia	Lachnospirales	Lachnospiraceae	Lachnospiraceae_unknown
P63	Healthy	CTRL	OTU1470	30	Bacteroidota	Bacteroidia	Bacteroidales	Muribaculaceae	Muribaculaceae_unknown
P65	Healthy	CTRL	OTU1562	30	Bacteroidota	Bacteroidia	Bacteroidales	Muribaculaceae	Muribaculaceae_unknown
P80	Healthy	2-ABX	OTU1775	30	Proteobacteria	Gammaproteobacteria	Enterobacterales	Enterobacteriaceae	Escherichia-Shigella
P79	Healthy	2-ABX	OTU1780	30	Proteobacteria	Gammaproteobacteria	Enterobacterales	Enterobacteriaceae	Escherichia-Shigella
P38	BrM endpoint	CTRL	OTU2275	30	Firmicutes	Clostridia	Lachnospirales	Lachnospiraceae	Lachnospiraceae.NK4A136.group
P65	Healthy	CTRL	OTU2370	30	Firmicutes	Bacilli	Lactobacillales	Lactobacillaceae	Ligilactobacillus
P16	BrM endpoint	CTRL	OTU2377	30	Firmicutes	Bacilli	Lactobacillales	Lactobacillaceae	Ligilactobacillus
P20	BrM endpoint	CTRL	OTU2399	30	Firmicutes	Bacilli	Lactobacillales	Lactobacillaceae	Limosilactobacillus
P55	Healthy	4-ABX	OTU2418	30	Firmicutes	Bacilli	Lactobacillales	Lactobacillaceae	Leuconostoc
P65	Healthy	CTRL	OTU2767	30	Firmicutes	Bacilli	Erysipelotrichales	Erysipelotrichaceae	Turicibacter
P81	Healthy	2-ABX	OTU2898	30	Verrucomicrobiota	Verrucomicrobiae	Verrucomicrobiales	Akkermansiaceae	Akkermansia
P74	Healthy	CTRL	OTU2981	30	Proteobacteria	Alphaproteobacteria	Rhodospirillales	Rhodospirillales_unknown	Rhodospirillales_unknown
P75	Healthy	CTRL	OTU2981	30	Proteobacteria	Alphaproteobacteria	Rhodospirillales	Rhodospirillales_unknown	Rhodospirillales_unknown
P20	BrM endpoint	CTRL	OTU3988	30	Bacteroidota	Bacteroidia	Bacteroidales	Bacteroidaceae	Bacteroides
P62	Healthy	CTRL	OTU3990	30	Bacteroidota	Bacteroidia	Bacteroidales	Bacteroidaceae	Bacteroides
P84	Healthy	2-ABX	OTU4603	30	Proteobacteria	Gammaproteobacteria	Enterobacterales	Enterobacteriaceae	Escherichia-Shigella
P81	Healthy	2-ABX	OTU4606	30	Proteobacteria	Gammaproteobacteria	Enterobacterales	Enterobacteriaceae	Escherichia-Shigella
P39	BrM endpoint	CTRL	OTU5218	30	Firmicutes	Clostridia	Lachnospirales	Lachnospiraceae	Lachnospiraceae_unknown
P49	Healthy	4-ABX	OTU5231	30	Firmicutes	Clostridia	Lachnospirales	Lachnospiraceae	Blautia
P71	Healthy	CTRL	OTU5285	30	Firmicutes	Clostridia	Lachnospirales	Lachnospiraceae	Lachnospiraceae_unknown
P73	Healthy	CTRL	OTU5391	30	Desulfobacterota	Desulfovibrionia	Desulfovibrionales	Desulfovibrionaceae	Bilophila
P79	Healthy	2-ABX	OTU5852	30	Firmicutes	Clostridia	Clostridia.vadinBB60.group	Clostridia.vadinBB60.group_unknown	Clostridia.vadinBB60.group_unknown
P84	Healthy	2-ABX	OTU5973	30	Proteobacteria	Gammaproteobacteria	Burkholderiales	Sutterellaceae	Parasutterella
P16	BrM endpoint	CTRL	OTU6257	30	Firmicutes	Clostridia	Lachnospirales	Lachnospiraceae	Lachnospiraceae.NK4A136.group
P19	BrM endpoint	CTRL	OTU6732	30	Bacteroidota	Bacteroidia	Bacteroidales	Bacteroidaceae	Bacteroides
P79	Healthy	2-ABX	OTU6733	30	Bacteroidota	Bacteroidia	Bacteroidales	Bacteroidaceae	Bacteroides
P19	BrM endpoint	CTRL	OTU6735	30	Bacteroidota	Bacteroidia	Bacteroidales	Bacteroidaceae	Bacteroides
P86	Healthy	2-ABX	OTU6736	30	Bacteroidota	Bacteroidia	Bacteroidales	Bacteroidaceae	Bacteroides
P34	BrM endpoint	CTRL	OTU6738	30	Bacteroidota	Bacteroidia	Bacteroidales	Bacteroidaceae	Bacteroides
P19	BrM endpoint	CTRL	OTU6739	30	Bacteroidota	Bacteroidia	Bacteroidales	Bacteroidaceae	Bacteroides
P75	Healthy	CTRL	OTU8479	30	Firmicutes	Bacilli	Erysipelotrichales	Erysipelotrichaceae	Dubosiella
P71	Healthy	CTRL	OTU8632	30	Proteobacteria	Alphaproteobacteria	Rhodospirillales	Rhodospirillales_unknown	Rhodospirillales_unknown
P16	BrM endpoint	CTRL	OTU9610	30	Bacteroidota	Bacteroidia	Bacteroidales	Tannerellaceae	Parabacteroides
P77	Healthy	2-ABX	OTU9610	30	Bacteroidota	Bacteroidia	Bacteroidales	Tannerellaceae	Parabacteroides
P84	Healthy	2-ABX	OTU9612	30	Bacteroidota	Bacteroidia	Bacteroidales	Tannerellaceae	Parabacteroides
P77	Healthy	2-ABX	OTU9615	30	Bacteroidota	Bacteroidia	Bacteroidales	Tannerellaceae	Parabacteroides
P49	Healthy	4-ABX	OTU9616	30	Bacteroidota	Bacteroidia	Bacteroidales	Tannerellaceae	Parabacteroides
P64	Healthy	CTRL	OTU9666	30	Bacteroidota	Bacteroidia	Bacteroidales	Muribaculaceae	Muribaculaceae_unknown
P65	Healthy	CTRL	OTU9715	30	Bacteroidota	Bacteroidia	Bacteroidales	Bacteroidaceae	Bacteroides
P20	BrM endpoint	CTRL	OTU9719	30	Bacteroidota	Bacteroidia	Bacteroidales	Bacteroidaceae	Bacteroides
P20	BrM endpoint	CTRL	OTU9722	30	Bacteroidota	Bacteroidia	Bacteroidales	Bacteroidaceae	Bacteroides
P56	Healthy	4-ABX	OTU10461	29	Proteobacteria	Gammaproteobacteria	Enterobacterales	Enterobacteriaceae	Escherichia-Shigella
P73	Healthy	CTRL	OTU11229	29	Firmicutes	Clostridia	Lachnospirales	Lachnospiraceae	Lachnospiraceae_unknown
P73	Healthy	CTRL	OTU11233	29	Firmicutes	Clostridia	Lachnospirales	Lachnospiraceae	Lachnospiraceae_unknown
P63	Healthy	CTRL	OTU11884	29	Firmicutes	Clostridia	Lachnospirales	Lachnospiraceae	Lachnospiraceae.NK4A136.group
P86	Healthy	2-ABX	OTU11902	29	Firmicutes	Clostridia	Clostridia.vadinBB60.group	Clostridia.vadinBB60.group_unknown	Clostridia.vadinBB60.group_unknown
P83	Healthy	2-ABX	OTU11906	29	Firmicutes	Clostridia	Clostridia.vadinBB60.group	Clostridia.vadinBB60.group_unknown	Clostridia.vadinBB60.group_unknown
P38	BrM endpoint	CTRL	OTU11928	29	Firmicutes	Clostridia	Oscillospirales	Oscillospiraceae	Colidextribacter
P70	Healthy	CTRL	OTU1236	29	Bacteroidota	Bacteroidia	Bacteroidales	Bacteroidaceae	Bacteroides
P79	Healthy	2-ABX	OTU1238	29	Bacteroidota	Bacteroidia	Bacteroidales	Bacteroidaceae	Bacteroides
P87	Healthy	2-ABX	OTU1242	29	Bacteroidota	Bacteroidia	Bacteroidales	Bacteroidaceae	Bacteroides
P87	Healthy	2-ABX	OTU1243	29	Bacteroidota	Bacteroidia	Bacteroidales	Bacteroidaceae	Bacteroides
P39	BrM endpoint	CTRL	OTU12823	29	Firmicutes	Clostridia	Oscillospirales	Oscillospiraceae	Colidextribacter
P65	Healthy	CTRL	OTU14	29	Firmicutes	Clostridia	Oscillospirales	Oscillospiraceae	Colidextribacter
P64	Healthy	CTRL	OTU2468	29	Firmicutes	Bacilli	Staphylococcales	Staphylococcaceae	Staphylococcus
P65	Healthy	CTRL	OTU2768	29	Firmicutes	Bacilli	Erysipelotrichales	Erysipelotrichaceae	Turicibacter
P74	Healthy	CTRL	OTU2809	29	Firmicutes	Bacilli	Erysipelotrichales	Erysipelatoclostridiaceae	Catenibacterium
P73	Healthy	CTRL	OTU2810	29	Firmicutes	Bacilli	Erysipelotrichales	Erysipelotrichaceae	Dubosiella
P56	Healthy	4-ABX	OTU2845	29	Firmicutes	Bacilli	Erysipelotrichales	Erysipelotrichaceae	Dubosiella
P86	Healthy	2-ABX	OTU2897	29	Verrucomicrobiota	Verrucomicrobiae	Verrucomicrobiales	Akkermansiaceae	Akkermansia
P19	BrM endpoint	CTRL	OTU2898	29	Verrucomicrobiota	Verrucomicrobiae	Verrucomicrobiales	Akkermansiaceae	Akkermansia
P73	Healthy	CTRL	OTU2979	29	Proteobacteria	Alphaproteobacteria	Rhodospirillales	Rhodospirillales_unknown	Rhodospirillales_unknown
P75	Healthy	CTRL	OTU2984	29	Proteobacteria	Alphaproteobacteria	Rhodospirillales	Rhodospirillales_unknown	Rhodospirillales_unknown
P73	Healthy	CTRL	OTU3851	29	Bacteroidota	Bacteroidia	Bacteroidales	Rikenellaceae	Rikenellaceae.RC9.gut.group
P38	BrM endpoint	CTRL	OTU3856	29	Bacteroidota	Bacteroidia	Bacteroidales	Rikenellaceae	Rikenellaceae.RC9.gut.group
P84	Healthy	2-ABX	OTU3890	29	Bacteroidota	Bacteroidia	Bacteroidales	Tannerellaceae	Parabacteroides
P81	Healthy	2-ABX	OTU3988	29	Bacteroidota	Bacteroidia	Bacteroidales	Bacteroidaceae	Bacteroides
P85	Healthy	2-ABX	OTU4145	29	Firmicutes	Clostridia	Peptostreptococcales-Tissierellales	Peptostreptococcaceae	Clostridioides
P79	Healthy	2-ABX	OTU4607	29	Proteobacteria	Gammaproteobacteria	Enterobacterales	Enterobacteriaceae	Escherichia-Shigella
P38	BrM endpoint	CTRL	OTU5318	29	Firmicutes	Clostridia	Lachnospirales	Lachnospiraceae	Lachnospiraceae.NK4A136.group
P71	Healthy	CTRL	OTU5338	29	Firmicutes	Clostridia	Lachnospirales	Lachnospiraceae	Lachnospiraceae_unknown
P79	Healthy	2-ABX	OTU5857	29	Firmicutes	Clostridia	Clostridia.vadinBB60.group	Clostridia.vadinBB60.group_unknown	Clostridia.vadinBB60.group_unknown
P83	Healthy	2-ABX	OTU5973	29	Proteobacteria	Gammaproteobacteria	Burkholderiales	Sutterellaceae	Parasutterella
P84	Healthy	2-ABX	OTU6559	29	Verrucomicrobiota	Verrucomicrobiae	Verrucomicrobiales	Akkermansiaceae	Akkermansia
P87	Healthy	2-ABX	OTU6561	29	Verrucomicrobiota	Verrucomicrobiae	Verrucomicrobiales	Akkermansiaceae	Akkermansia
P75	Healthy	CTRL	OTU6591	29	Proteobacteria	Alphaproteobacteria	Rhodospirillales	Rhodospirillales_unknown	Rhodospirillales_unknown
P81	Healthy	2-ABX	OTU6734	29	Bacteroidota	Bacteroidia	Bacteroidales	Bacteroidaceae	Bacteroides
P77	Healthy	2-ABX	OTU6735	29	Bacteroidota	Bacteroidia	Bacteroidales	Bacteroidaceae	Bacteroides
P87	Healthy	2-ABX	OTU6736	29	Bacteroidota	Bacteroidia	Bacteroidales	Bacteroidaceae	Bacteroides
P79	Healthy	2-ABX	OTU6739	29	Bacteroidota	Bacteroidia	Bacteroidales	Bacteroidaceae	Bacteroides
P38	BrM endpoint	CTRL	OTU7787	29	Firmicutes	Clostridia	Oscillospirales	Ruminococcaceae	Ruminococcaceae_unknown
P75	Healthy	CTRL	OTU79	29	Firmicutes	Bacilli	Staphylococcales	Staphylococcaceae	Staphylococcus
P62	Healthy	CTRL	OTU8479	29	Firmicutes	Bacilli	Erysipelotrichales	Erysipelotrichaceae	Dubosiella
P56	Healthy	4-ABX	OTU8514	29	Firmicutes	Bacilli	Erysipelotrichales	Erysipelotrichaceae	Dubosiella
P62	Healthy	CTRL	OTU8538	29	Firmicutes	Bacilli	Erysipelotrichales	Erysipelotrichaceae	Faecalibaculum
P61	Healthy	CTRL	OTU8539	29	Firmicutes	Bacilli	Erysipelotrichales	Erysipelotrichaceae	Faecalibaculum
P38	BrM endpoint	CTRL	OTU8547	29	Firmicutes	Bacilli	Erysipelotrichales	Erysipelotrichaceae	Ileibacterium
P75	Healthy	CTRL	OTU8573	29	Verrucomicrobiota	Verrucomicrobiae	Verrucomicrobiales	Akkermansiaceae	Akkermansia
P83	Healthy	2-ABX	OTU8573	29	Verrucomicrobiota	Verrucomicrobiae	Verrucomicrobiales	Akkermansiaceae	Akkermansia
P39	BrM endpoint	CTRL	OTU8574	29	Verrucomicrobiota	Verrucomicrobiae	Verrucomicrobiales	Akkermansiaceae	Akkermansia
P77	Healthy	2-ABX	OTU8575	29	Verrucomicrobiota	Verrucomicrobiae	Verrucomicrobiales	Akkermansiaceae	Akkermansia
P79	Healthy	2-ABX	OTU8576	29	Verrucomicrobiota	Verrucomicrobiae	Verrucomicrobiales	Akkermansiaceae	Akkermansia
P69	Healthy	CTRL	OTU8579	29	Verrucomicrobiota	Verrucomicrobiae	Verrucomicrobiales	Akkermansiaceae	Akkermansia
P75	Healthy	CTRL	OTU9472	29	Bacteroidota	Bacteroidia	Bacteroidales	Rikenellaceae	Alistipes
P62	Healthy	CTRL	OTU9482	29	Bacteroidota	Bacteroidia	Bacteroidales	Rikenellaceae	Alistipes
P16	BrM endpoint	CTRL	OTU9550	29	Bacteroidota	Bacteroidia	Bacteroidales	Muribaculaceae	Muribaculaceae_unknown
P16	BrM endpoint	CTRL	OTU9577	29	Bacteroidota	Bacteroidia	Bacteroidales	Rikenellaceae	Rikenellaceae.RC9.gut.group
P49	Healthy	4-ABX	OTU9613	29	Bacteroidota	Bacteroidia	Bacteroidales	Tannerellaceae	Parabacteroides
P87	Healthy	2-ABX	OTU9616	29	Bacteroidota	Bacteroidia	Bacteroidales	Tannerellaceae	Parabacteroides
P20	BrM endpoint	CTRL	OTU9715	29	Bacteroidota	Bacteroidia	Bacteroidales	Bacteroidaceae	Bacteroides
P56	Healthy	4-ABX	OTU1044	28	Firmicutes	Bacilli	Erysipelotrichales	Erysipelotrichaceae	Faecalibaculum
P77	Healthy	2-ABX	OTU10462	28	Proteobacteria	Gammaproteobacteria	Enterobacterales	Enterobacteriaceae	Escherichia-Shigella
P83	Healthy	2-ABX	OTU10462	28	Proteobacteria	Gammaproteobacteria	Enterobacterales	Enterobacteriaceae	Escherichia-Shigella
P39	BrM endpoint	CTRL	OTU11144	28	Firmicutes	Clostridia	Lachnospirales	Lachnospiraceae	Lachnospiraceae.NK4A136.group
P75	Healthy	CTRL	OTU11272	28	Desulfobacterota	Desulfovibrionia	Desulfovibrionales	Desulfovibrionaceae	Bilophila
P79	Healthy	2-ABX	OTU11907	28	Firmicutes	Clostridia	Clostridia.vadinBB60.group	Clostridia.vadinBB60.group_unknown	Clostridia.vadinBB60.group_unknown
P38	BrM endpoint	CTRL	OTU11940	28	Firmicutes	Clostridia	Peptococcales	Peptococcaceae	Peptococcaceae_unknown
P81	Healthy	2-ABX	OTU1236	28	Bacteroidota	Bacteroidia	Bacteroidales	Bacteroidaceae	Bacteroides
P80	Healthy	2-ABX	OTU1238	28	Bacteroidota	Bacteroidia	Bacteroidales	Bacteroidaceae	Bacteroides
P85	Healthy	2-ABX	OTU1238	28	Bacteroidota	Bacteroidia	Bacteroidales	Bacteroidaceae	Bacteroides
P70	Healthy	CTRL	OTU1239	28	Bacteroidota	Bacteroidia	Bacteroidales	Bacteroidaceae	Bacteroides
P86	Healthy	2-ABX	OTU1241	28	Bacteroidota	Bacteroidia	Bacteroidales	Bacteroidaceae	Bacteroides
P70	Healthy	CTRL	OTU1242	28	Bacteroidota	Bacteroidia	Bacteroidales	Bacteroidaceae	Bacteroides
P83	Healthy	2-ABX	OTU1242	28	Bacteroidota	Bacteroidia	Bacteroidales	Bacteroidaceae	Bacteroides
P56	Healthy	4-ABX	OTU13459	28	Firmicutes	Clostridia	Clostridiales	Clostridiaceae	Clostridium.sensu.stricto.1
P63	Healthy	CTRL	OTU13712	28	Firmicutes	Clostridia	Oscillospirales	Ruminococcaceae	Ruminococcaceae_unknown
P87	Healthy	2-ABX	OTU14207	28	Firmicutes	Clostridia	Clostridia.vadinBB60.group	Clostridia.vadinBB60.group_unknown	Clostridia.vadinBB60.group_unknown
P16	BrM endpoint	CTRL	OTU1482	28	Bacteroidota	Bacteroidia	Bacteroidales	Muribaculaceae	Muribaculaceae_unknown
P63	Healthy	CTRL	OTU1561	28	Bacteroidota	Bacteroidia	Bacteroidales	Muribaculaceae	Muribaculaceae_unknown
P80	Healthy	2-ABX	OTU1774	28	Proteobacteria	Gammaproteobacteria	Enterobacterales	Enterobacteriaceae	Escherichia-Shigella
P81	Healthy	2-ABX	OTU1778	28	Proteobacteria	Gammaproteobacteria	Enterobacterales	Enterobacteriaceae	Escherichia-Shigella
P83	Healthy	2-ABX	OTU1778	28	Proteobacteria	Gammaproteobacteria	Enterobacterales	Enterobacteriaceae	Escherichia-Shigella
P61	Healthy	CTRL	OTU2399	28	Firmicutes	Bacilli	Lactobacillales	Lactobacillaceae	Limosilactobacillus
P65	Healthy	CTRL	OTU2765	28	Firmicutes	Bacilli	Erysipelotrichales	Erysipelotrichaceae	Turicibacter
P63	Healthy	CTRL	OTU2808	28	Firmicutes	Bacilli	Erysipelotrichales	Erysipelotrichaceae	Dubosiella
P64	Healthy	CTRL	OTU2812	28	Firmicutes	Bacilli	Erysipelotrichales	Erysipelatoclostridiaceae	Catenibacterium
P65	Healthy	CTRL	OTU2815	28	Firmicutes	Bacilli	Erysipelotrichales	Erysipelatoclostridiaceae	Catenibacterium
P65	Healthy	CTRL	OTU2866	28	Firmicutes	Bacilli	Erysipelotrichales	Erysipelotrichaceae	Faecalibaculum
P16	BrM endpoint	CTRL	OTU2879	28	Firmicutes	Bacilli	Erysipelotrichales	Erysipelotrichaceae	Ileibacterium
P77	Healthy	2-ABX	OTU2897	28	Verrucomicrobiota	Verrucomicrobiae	Verrucomicrobiales	Akkermansiaceae	Akkermansia
P78	Healthy	2-ABX	OTU2899	28	Verrucomicrobiota	Verrucomicrobiae	Verrucomicrobiales	Akkermansiaceae	Akkermansia
P84	Healthy	2-ABX	OTU2899	28	Verrucomicrobiota	Verrucomicrobiae	Verrucomicrobiales	Akkermansiaceae	Akkermansia
P65	Healthy	CTRL	OTU3736	28	Bacteroidota	Bacteroidia	Bacteroidales	Rikenellaceae	Alistipes
P70	Healthy	CTRL	OTU3834	28	Bacteroidota	Bacteroidia	Bacteroidales	Muribaculaceae	Muribaculaceae_unknown
P38	BrM endpoint	CTRL	OTU3855	28	Bacteroidota	Bacteroidia	Bacteroidales	Rikenellaceae	Rikenellaceae.RC9.gut.group
P71	Healthy	CTRL	OTU3863	28	Bacteroidota	Bacteroidia	Bacteroidales	Muribaculaceae	Muribaculaceae_unknown
P84	Healthy	2-ABX	OTU3886	28	Bacteroidota	Bacteroidia	Bacteroidales	Tannerellaceae	Parabacteroides
P84	Healthy	2-ABX	OTU3887	28	Bacteroidota	Bacteroidia	Bacteroidales	Tannerellaceae	Parabacteroides
P77	Healthy	2-ABX	OTU3891	28	Bacteroidota	Bacteroidia	Bacteroidales	Tannerellaceae	Parabacteroides
P16	BrM endpoint	CTRL	OTU3989	28	Bacteroidota	Bacteroidia	Bacteroidales	Bacteroidaceae	Bacteroides
P74	Healthy	CTRL	OTU3991	28	Bacteroidota	Bacteroidia	Bacteroidales	Bacteroidaceae	Bacteroides
P39	BrM endpoint	CTRL	OTU4039	28	Bacteroidota	Bacteroidia	Bacteroidales	Muribaculaceae	Muribaculaceae_unknown
P80	Healthy	2-ABX	OTU4603	28	Proteobacteria	Gammaproteobacteria	Enterobacterales	Enterobacteriaceae	Escherichia-Shigella
P86	Healthy	2-ABX	OTU4607	28	Proteobacteria	Gammaproteobacteria	Enterobacterales	Enterobacteriaceae	Escherichia-Shigella
P63	Healthy	CTRL	OTU5320	28	Firmicutes	Clostridia	Lachnospirales	Lachnospiraceae	Lachnospiraceae_unknown
P69	Healthy	CTRL	OTU5945	28	Deferribacterota	Deferribacteres	Deferribacterales	Deferribacteraceae	Mucispirillum
P84	Healthy	2-ABX	OTU5970	28	Proteobacteria	Gammaproteobacteria	Burkholderiales	Sutterellaceae	Parasutterella
P64	Healthy	CTRL	OTU6485	28	Firmicutes	Bacilli	Lactobacillales	Streptococcaceae	Streptococcus
P75	Healthy	CTRL	OTU6589	28	Proteobacteria	Alphaproteobacteria	Rhodospirillales	Rhodospirillales_unknown	Rhodospirillales_unknown
P81	Healthy	2-ABX	OTU6733	28	Bacteroidota	Bacteroidia	Bacteroidales	Bacteroidaceae	Bacteroides
P69	Healthy	CTRL	OTU6738	28	Bacteroidota	Bacteroidia	Bacteroidales	Bacteroidaceae	Bacteroides
P19	BrM endpoint	CTRL	OTU7521	28	Firmicutes	Clostridia	Lachnospirales	Lachnospiraceae	Blautia
P64	Healthy	CTRL	OTU7913	28	Firmicutes	Bacilli	Lactobacillales	Lactobacillaceae	Ligilactobacillus
P34	BrM endpoint	CTRL	OTU7914	28	Firmicutes	Bacilli	Lactobacillales	Lactobacillaceae	Ligilactobacillus
P56	Healthy	4-ABX	OTU8464	28	Firmicutes	Bacilli	Erysipelotrichales	Erysipelotrichaceae	Dubosiella
P56	Healthy	4-ABX	OTU8469	28	Firmicutes	Bacilli	Erysipelotrichales	Erysipelotrichaceae	Dubosiella
P65	Healthy	CTRL	OTU8543	28	Firmicutes	Bacilli	Erysipelotrichales	Erysipelotrichaceae	Faecalibaculum
P78	Healthy	2-ABX	OTU8573	28	Verrucomicrobiota	Verrucomicrobiae	Verrucomicrobiales	Akkermansiaceae	Akkermansia
P69	Healthy	CTRL	OTU8574	28	Verrucomicrobiota	Verrucomicrobiae	Verrucomicrobiales	Akkermansiaceae	Akkermansia
P87	Healthy	2-ABX	OTU8576	28	Verrucomicrobiota	Verrucomicrobiae	Verrucomicrobiales	Akkermansiaceae	Akkermansia
P81	Healthy	2-ABX	OTU8579	28	Verrucomicrobiota	Verrucomicrobiae	Verrucomicrobiales	Akkermansiaceae	Akkermansia
P75	Healthy	CTRL	OTU8636	28	Proteobacteria	Alphaproteobacteria	Rhodospirillales	Rhodospirillales_unknown	Rhodospirillales_unknown
P75	Healthy	CTRL	OTU8637	28	Proteobacteria	Alphaproteobacteria	Rhodospirillales	Rhodospirillales_unknown	Rhodospirillales_unknown
P20	BrM endpoint	CTRL	OTU9279	28	Bacteroidota	Bacteroidia	Bacteroidales	Bacteroidaceae	Bacteroides
P65	Healthy	CTRL	OTU9552	28	Bacteroidota	Bacteroidia	Bacteroidales	Muribaculaceae	Muribaculaceae_unknown
P20	BrM endpoint	CTRL	OTU9610	28	Bacteroidota	Bacteroidia	Bacteroidales	Tannerellaceae	Parabacteroides
P64	Healthy	CTRL	OTU9671	28	Bacteroidota	Bacteroidia	Bacteroidales	Muribaculaceae	Muribaculaceae_unknown
P62	Healthy	CTRL	OTU9714	28	Bacteroidota	Bacteroidia	Bacteroidales	Bacteroidaceae	Bacteroides
P64	Healthy	CTRL	OTU9714	28	Bacteroidota	Bacteroidia	Bacteroidales	Bacteroidaceae	Bacteroides
P62	Healthy	CTRL	OTU9722	28	Bacteroidota	Bacteroidia	Bacteroidales	Bacteroidaceae	Bacteroides
P38	BrM endpoint	CTRL	OTU9785	28	Bacteroidota	Bacteroidia	Bacteroidales	Muribaculaceae	Muribaculaceae_unknown
P80	Healthy	2-ABX	OTU9912	28	Firmicutes	Clostridia	Peptostreptococcales-Tissierellales	Peptostreptococcaceae	Clostridioides
P85	Healthy	2-ABX	OTU9952	28	Firmicutes	Clostridia	Lachnospirales	Lachnospiraceae	Lachnoclostridium
P16	BrM endpoint	CTRL	OTU1045	27	Firmicutes	Bacilli	Erysipelotrichales	Erysipelotrichaceae	Ileibacterium
P16	BrM endpoint	CTRL	OTU1046	27	Firmicutes	Bacilli	Erysipelotrichales	Erysipelotrichaceae	Ileibacterium
P73	Healthy	CTRL	OTU11230	27	Firmicutes	Clostridia	Lachnospirales	Lachnospiraceae	Lachnospiraceae_unknown
P61	Healthy	CTRL	OTU11238	27	Firmicutes	Clostridia	Lachnospirales	Lachnospiraceae	Roseburia
P16	BrM endpoint	CTRL	OTU11899	27	Firmicutes	Clostridia	Clostridia.vadinBB60.group	Clostridia.vadinBB60.group_unknown	Clostridia.vadinBB60.group_unknown
P77	Healthy	2-ABX	OTU11900	27	Firmicutes	Clostridia	Clostridia.vadinBB60.group	Clostridia.vadinBB60.group_unknown	Clostridia.vadinBB60.group_unknown
P86	Healthy	2-ABX	OTU11900	27	Firmicutes	Clostridia	Clostridia.vadinBB60.group	Clostridia.vadinBB60.group_unknown	Clostridia.vadinBB60.group_unknown
P77	Healthy	2-ABX	OTU11908	27	Firmicutes	Clostridia	Clostridia.vadinBB60.group	Clostridia.vadinBB60.group_unknown	Clostridia.vadinBB60.group_unknown
P19	BrM endpoint	CTRL	OTU11914	27	Firmicutes	Clostridia	Clostridia.vadinBB60.group	Clostridia.vadinBB60.group_unknown	Clostridia.vadinBB60.group_unknown
P38	BrM endpoint	CTRL	OTU11931	27	Firmicutes	Clostridia	Oscillospirales	Oscillospiraceae	Oscillospiraceae_unknown
P19	BrM endpoint	CTRL	OTU1236	27	Bacteroidota	Bacteroidia	Bacteroidales	Bacteroidaceae	Bacteroides
P83	Healthy	2-ABX	OTU1237	27	Bacteroidota	Bacteroidia	Bacteroidales	Bacteroidaceae	Bacteroides
P83	Healthy	2-ABX	OTU1238	27	Bacteroidota	Bacteroidia	Bacteroidales	Bacteroidaceae	Bacteroides
P69	Healthy	CTRL	OTU1241	27	Bacteroidota	Bacteroidia	Bacteroidales	Bacteroidaceae	Bacteroides
P19	BrM endpoint	CTRL	OTU1242	27	Bacteroidota	Bacteroidia	Bacteroidales	Bacteroidaceae	Bacteroides
P84	Healthy	2-ABX	OTU1242	27	Bacteroidota	Bacteroidia	Bacteroidales	Bacteroidaceae	Bacteroides
P84	Healthy	2-ABX	OTU1243	27	Bacteroidota	Bacteroidia	Bacteroidales	Bacteroidaceae	Bacteroides
P65	Healthy	CTRL	OTU1537	27	Bacteroidota	Bacteroidia	Bacteroidales	Muribaculaceae	Muribaculaceae_unknown
P77	Healthy	2-ABX	OTU1776	27	Proteobacteria	Gammaproteobacteria	Enterobacterales	Enterobacteriaceae	Escherichia-Shigella
P84	Healthy	2-ABX	OTU1778	27	Proteobacteria	Gammaproteobacteria	Enterobacterales	Enterobacteriaceae	Escherichia-Shigella
P85	Healthy	2-ABX	OTU1778	27	Proteobacteria	Gammaproteobacteria	Enterobacterales	Enterobacteriaceae	Escherichia-Shigella
P39	BrM endpoint	CTRL	OTU2370	27	Firmicutes	Bacilli	Lactobacillales	Lactobacillaceae	Ligilactobacillus
P64	Healthy	CTRL	OTU2372	27	Firmicutes	Bacilli	Lactobacillales	Lactobacillaceae	Ligilactobacillus
P34	BrM endpoint	CTRL	OTU2374	27	Firmicutes	Bacilli	Lactobacillales	Lactobacillaceae	Ligilactobacillus
P20	BrM endpoint	CTRL	OTU2377	27	Firmicutes	Bacilli	Lactobacillales	Lactobacillaceae	Ligilactobacillus
P71	Healthy	CTRL	OTU2399	27	Firmicutes	Bacilli	Lactobacillales	Lactobacillaceae	Limosilactobacillus
P65	Healthy	CTRL	OTU2810	27	Firmicutes	Bacilli	Erysipelotrichales	Erysipelotrichaceae	Dubosiella
P74	Healthy	CTRL	OTU2810	27	Firmicutes	Bacilli	Erysipelotrichales	Erysipelotrichaceae	Dubosiella
P73	Healthy	CTRL	OTU2814	27	Firmicutes	Bacilli	Erysipelotrichales	Erysipelotrichaceae	Dubosiella
P69	Healthy	CTRL	OTU2897	27	Verrucomicrobiota	Verrucomicrobiae	Verrucomicrobiales	Akkermansiaceae	Akkermansia
P84	Healthy	2-ABX	OTU2897	27	Verrucomicrobiota	Verrucomicrobiae	Verrucomicrobiales	Akkermansiaceae	Akkermansia
P84	Healthy	2-ABX	OTU2903	27	Verrucomicrobiota	Verrucomicrobiae	Verrucomicrobiales	Akkermansiaceae	Akkermansia
P38	BrM endpoint	CTRL	OTU2979	27	Proteobacteria	Alphaproteobacteria	Rhodospirillales	Rhodospirillales_unknown	Rhodospirillales_unknown
P64	Healthy	CTRL	OTU2979	27	Proteobacteria	Alphaproteobacteria	Rhodospirillales	Rhodospirillales_unknown	Rhodospirillales_unknown
P79	Healthy	2-ABX	OTU2985	27	Proteobacteria	Alphaproteobacteria	Rhodospirillales	Rhodospirillales_unknown	Rhodospirillales_unknown
P74	Healthy	CTRL	OTU2986	27	Proteobacteria	Alphaproteobacteria	Rhodospirillales	Rhodospirillales_unknown	Rhodospirillales_unknown
P34	BrM endpoint	CTRL	OTU3810	27	Bacteroidota	Bacteroidia	Bacteroidales	Muribaculaceae	Muribaculaceae_unknown
P64	Healthy	CTRL	OTU3816	27	Bacteroidota	Bacteroidia	Bacteroidales	Muribaculaceae	Muribaculaceae_unknown
P84	Healthy	2-ABX	OTU3892	27	Bacteroidota	Bacteroidia	Bacteroidales	Tannerellaceae	Parabacteroides
P84	Healthy	2-ABX	OTU3893	27	Bacteroidota	Bacteroidia	Bacteroidales	Tannerellaceae	Parabacteroides
P74	Healthy	CTRL	OTU3911	27	Bacteroidota	Bacteroidia	Bacteroidales	Muribaculaceae	Muribaculum
P65	Healthy	CTRL	OTU3988	27	Bacteroidota	Bacteroidia	Bacteroidales	Bacteroidaceae	Bacteroides
P56	Healthy	4-ABX	OTU4135	27	Actinobacteriota	Actinobacteria	Micrococcales	Microbacteriaceae	Frigoribacterium
P80	Healthy	2-ABX	OTU4606	27	Proteobacteria	Gammaproteobacteria	Enterobacterales	Enterobacteriaceae	Escherichia-Shigella
P62	Healthy	CTRL	OTU462	27	Firmicutes	Clostridia	Lachnospirales	Lachnospiraceae	Roseburia
P34	BrM endpoint	CTRL	OTU5131	27	Actinobacteriota	Actinobacteria	Corynebacteriales	Corynebacteriaceae	Corynebacterium
P16	BrM endpoint	CTRL	OTU5280	27	Firmicutes	Clostridia	Lachnospirales	Lachnospiraceae	Lachnospiraceae_unknown
P64	Healthy	CTRL	OTU5311	27	Firmicutes	Clostridia	Lachnospirales	Lachnospiraceae	Lachnospiraceae_unknown
P62	Healthy	CTRL	OTU5319	27	Firmicutes	Clostridia	Lachnospirales	Lachnospiraceae	Lachnospiraceae_unknown
P83	Healthy	2-ABX	OTU5851	27	Firmicutes	Clostridia	Clostridia.vadinBB60.group	Clostridia.vadinBB60.group_unknown	Clostridia.vadinBB60.group_unknown
P73	Healthy	CTRL	OTU5880	27	Firmicutes	Clostridia	Oscillospirales	Oscillospiraceae	Colidextribacter
P80	Healthy	2-ABX	OTU5970	27	Proteobacteria	Gammaproteobacteria	Burkholderiales	Sutterellaceae	Parasutterella
P38	BrM endpoint	CTRL	OTU6292	27	Firmicutes	Bacilli	RF39	RF39_unknown	RF39_unknown
P79	Healthy	2-ABX	OTU6559	27	Verrucomicrobiota	Verrucomicrobiae	Verrucomicrobiales	Akkermansiaceae	Akkermansia
P78	Healthy	2-ABX	OTU6733	27	Bacteroidota	Bacteroidia	Bacteroidales	Bacteroidaceae	Bacteroides
P83	Healthy	2-ABX	OTU6733	27	Bacteroidota	Bacteroidia	Bacteroidales	Bacteroidaceae	Bacteroides
P34	BrM endpoint	CTRL	OTU6735	27	Bacteroidota	Bacteroidia	Bacteroidales	Bacteroidaceae	Bacteroides
P70	Healthy	CTRL	OTU6739	27	Bacteroidota	Bacteroidia	Bacteroidales	Bacteroidaceae	Bacteroides
P87	Healthy	2-ABX	OTU6739	27	Bacteroidota	Bacteroidia	Bacteroidales	Bacteroidaceae	Bacteroides
P39	BrM endpoint	CTRL	OTU7020	27	Bacteroidota	Bacteroidia	Bacteroidales	Prevotellaceae	Prevotellaceae_unknown
P62	Healthy	CTRL	OTU7537	27	Firmicutes	Clostridia	Lachnospirales	Lachnospiraceae	Lachnospiraceae_unknown
P62	Healthy	CTRL	OTU8481	27	Firmicutes	Bacilli	Erysipelotrichales	Erysipelotrichaceae	Dubosiella
P73	Healthy	CTRL	OTU8481	27	Firmicutes	Bacilli	Erysipelotrichales	Erysipelotrichaceae	Dubosiella
P56	Healthy	4-ABX	OTU8543	27	Firmicutes	Bacilli	Erysipelotrichales	Erysipelotrichaceae	Faecalibaculum
P19	BrM endpoint	CTRL	OTU8574	27	Verrucomicrobiota	Verrucomicrobiae	Verrucomicrobiales	Akkermansiaceae	Akkermansia
P87	Healthy	2-ABX	OTU8574	27	Verrucomicrobiota	Verrucomicrobiae	Verrucomicrobiales	Akkermansiaceae	Akkermansia
P83	Healthy	2-ABX	OTU8575	27	Verrucomicrobiota	Verrucomicrobiae	Verrucomicrobiales	Akkermansiaceae	Akkermansia
P84	Healthy	2-ABX	OTU8579	27	Verrucomicrobiota	Verrucomicrobiae	Verrucomicrobiales	Akkermansiaceae	Akkermansia
P20	BrM endpoint	CTRL	OTU858	27	Firmicutes	Bacilli	Lactobacillales	Lactobacillaceae	Ligilactobacillus
P69	Healthy	CTRL	OTU8581	27	Verrucomicrobiota	Verrucomicrobiae	Verrucomicrobiales	Akkermansiaceae	Akkermansia
P61	Healthy	CTRL	OTU9559	27	Bacteroidota	Bacteroidia	Bacteroidales	Muribaculaceae	Muribaculaceae_unknown
P73	Healthy	CTRL	OTU9577	27	Bacteroidota	Bacteroidia	Bacteroidales	Rikenellaceae	Rikenellaceae.RC9.gut.group
P38	BrM endpoint	CTRL	OTU9579	27	Bacteroidota	Bacteroidia	Bacteroidales	Rikenellaceae	Rikenellaceae.RC9.gut.group
P38	BrM endpoint	CTRL	OTU9583	27	Bacteroidota	Bacteroidia	Bacteroidales	Rikenellaceae	Rikenellaceae.RC9.gut.group
P34	BrM endpoint	CTRL	OTU9610	27	Bacteroidota	Bacteroidia	Bacteroidales	Tannerellaceae	Parabacteroides
P87	Healthy	2-ABX	OTU9611	27	Bacteroidota	Bacteroidia	Bacteroidales	Tannerellaceae	Parabacteroides
P83	Healthy	2-ABX	OTU9613	27	Bacteroidota	Bacteroidia	Bacteroidales	Tannerellaceae	Parabacteroides
P75	Healthy	CTRL	OTU9669	27	Bacteroidota	Bacteroidia	Bacteroidales	Muribaculaceae	Muribaculaceae_unknown
P81	Healthy	2-ABX	OTU9717	27	Bacteroidota	Bacteroidia	Bacteroidales	Bacteroidaceae	Bacteroides
P85	Healthy	2-ABX	OTU10461	26	Proteobacteria	Gammaproteobacteria	Enterobacterales	Enterobacteriaceae	Escherichia-Shigella
P79	Healthy	2-ABX	OTU1057	26	Verrucomicrobiota	Verrucomicrobiae	Verrucomicrobiales	Akkermansiaceae	Akkermansia
P69	Healthy	CTRL	OTU1058	26	Verrucomicrobiota	Verrucomicrobiae	Verrucomicrobiales	Akkermansiaceae	Akkermansia
P81	Healthy	2-ABX	OTU1063	26	Verrucomicrobiota	Verrucomicrobiae	Verrucomicrobiales	Akkermansiaceae	Akkermansia
P39	BrM endpoint	CTRL	OTU11139	26	Firmicutes	Clostridia	Lachnospirales	Lachnospiraceae	Lachnospiraceae_unknown
P73	Healthy	CTRL	OTU11228	26	Firmicutes	Clostridia	Lachnospirales	Lachnospiraceae	Lachnospiraceae_unknown
P62	Healthy	CTRL	OTU11939	26	Firmicutes	Clostridia	Peptococcales	Peptococcaceae	Peptococcaceae_unknown
P70	Healthy	CTRL	OTU1237	26	Bacteroidota	Bacteroidia	Bacteroidales	Bacteroidaceae	Bacteroides
P80	Healthy	2-ABX	OTU1239	26	Bacteroidota	Bacteroidia	Bacteroidales	Bacteroidaceae	Bacteroides
P87	Healthy	2-ABX	OTU1241	26	Bacteroidota	Bacteroidia	Bacteroidales	Bacteroidaceae	Bacteroides
P64	Healthy	CTRL	OTU12475	26	Firmicutes	Clostridia	Peptococcales	Peptococcaceae	Peptococcaceae_unknown
P61	Healthy	CTRL	OTU13235	26	Bacteroidota	Bacteroidia	Bacteroidales	Muribaculaceae	Muribaculaceae_unknown
P71	Healthy	CTRL	OTU14527	26	Firmicutes	Clostridia	Lachnospirales	Lachnospiraceae	Lachnospiraceae_unknown
P16	BrM endpoint	CTRL	OTU1585	26	Firmicutes	Clostridia	Oscillospirales	[Eubacterium].coprostanoligenes.group	[Eubacterium].coprostanoligenes.group_unknown
P83	Healthy	2-ABX	OTU1776	26	Proteobacteria	Gammaproteobacteria	Enterobacterales	Enterobacteriaceae	Escherichia-Shigella
P87	Healthy	2-ABX	OTU1778	26	Proteobacteria	Gammaproteobacteria	Enterobacterales	Enterobacteriaceae	Escherichia-Shigella
P79	Healthy	2-ABX	OTU1779	26	Proteobacteria	Gammaproteobacteria	Enterobacterales	Enterobacteriaceae	Escherichia-Shigella
P81	Healthy	2-ABX	OTU1780	26	Proteobacteria	Gammaproteobacteria	Enterobacterales	Enterobacteriaceae	Escherichia-Shigella
P16	BrM endpoint	CTRL	OTU2471	26	Firmicutes	Bacilli	Staphylococcales	Staphylococcaceae	Staphylococcus
P64	Healthy	CTRL	OTU2786	26	Firmicutes	Bacilli	Acholeplasmatales	Acholeplasmataceae	Anaeroplasma
P71	Healthy	CTRL	OTU2813	26	Firmicutes	Bacilli	Erysipelotrichales	Erysipelotrichaceae	Dubosiella
P64	Healthy	CTRL	OTU2816	26	Firmicutes	Bacilli	Erysipelotrichales	Erysipelotrichaceae	Dubosiella
P56	Healthy	4-ABX	OTU2870	26	Firmicutes	Bacilli	Erysipelotrichales	Erysipelotrichaceae	Faecalibaculum
P70	Healthy	CTRL	OTU2898	26	Verrucomicrobiota	Verrucomicrobiae	Verrucomicrobiales	Akkermansiaceae	Akkermansia
P70	Healthy	CTRL	OTU2899	26	Verrucomicrobiota	Verrucomicrobiae	Verrucomicrobiales	Akkermansiaceae	Akkermansia
P84	Healthy	2-ABX	OTU2904	26	Verrucomicrobiota	Verrucomicrobiae	Verrucomicrobiales	Akkermansiaceae	Akkermansia
P70	Healthy	CTRL	OTU2905	26	Verrucomicrobiota	Verrucomicrobiae	Verrucomicrobiales	Akkermansiaceae	Akkermansia
P81	Healthy	2-ABX	OTU2905	26	Verrucomicrobiota	Verrucomicrobiae	Verrucomicrobiales	Akkermansiaceae	Akkermansia
P74	Healthy	CTRL	OTU2979	26	Proteobacteria	Alphaproteobacteria	Rhodospirillales	Rhodospirillales_unknown	Rhodospirillales_unknown
P65	Healthy	CTRL	OTU332	26	Bacteroidota	Bacteroidia	Bacteroidales	Tannerellaceae	Parabacteroides
P20	BrM endpoint	CTRL	OTU3558	26	Bacteroidota	Bacteroidia	Bacteroidales	Bacteroidaceae	Bacteroides
P38	BrM endpoint	CTRL	OTU3717	26	Bacteroidota	Bacteroidia	Bacteroidales	Rikenellaceae	Alistipes
P16	BrM endpoint	CTRL	OTU3797	26	Bacteroidota	Bacteroidia	Bacteroidales	Muribaculaceae	Muribaculaceae_unknown
P77	Healthy	2-ABX	OTU3888	26	Bacteroidota	Bacteroidia	Bacteroidales	Tannerellaceae	Parabacteroides
P62	Healthy	CTRL	OTU3890	26	Bacteroidota	Bacteroidia	Bacteroidales	Tannerellaceae	Parabacteroides
P87	Healthy	2-ABX	OTU3891	26	Bacteroidota	Bacteroidia	Bacteroidales	Tannerellaceae	Parabacteroides
P62	Healthy	CTRL	OTU3991	26	Bacteroidota	Bacteroidia	Bacteroidales	Bacteroidaceae	Bacteroides
P87	Healthy	2-ABX	OTU4598	26	Proteobacteria	Gammaproteobacteria	Enterobacterales	Enterobacteriaceae	Escherichia-Shigella
P84	Healthy	2-ABX	OTU4602	26	Proteobacteria	Gammaproteobacteria	Enterobacterales	Enterobacteriaceae	Escherichia-Shigella
P77	Healthy	2-ABX	OTU4607	26	Proteobacteria	Gammaproteobacteria	Enterobacterales	Enterobacteriaceae	Escherichia-Shigella
P64	Healthy	CTRL	OTU5215	26	Firmicutes	Clostridia	Lachnospirales	Lachnospiraceae	Lachnospiraceae.NK4A136.group
P74	Healthy	CTRL	OTU5275	26	Firmicutes	Clostridia	Oscillospirales	Ruminococcaceae	Paludicola
P65	Healthy	CTRL	OTU5278	26	Firmicutes	Clostridia	Lachnospirales	Lachnospiraceae	Lachnospiraceae.NK4A136.group
P64	Healthy	CTRL	OTU5341	26	Firmicutes	Clostridia	Lachnospirales	Lachnospiraceae	Lachnospiraceae_unknown
P78	Healthy	2-ABX	OTU5851	26	Firmicutes	Clostridia	Clostridia.vadinBB60.group	Clostridia.vadinBB60.group_unknown	Clostridia.vadinBB60.group_unknown
P83	Healthy	2-ABX	OTU5972	26	Proteobacteria	Gammaproteobacteria	Burkholderiales	Sutterellaceae	Parasutterella
P80	Healthy	2-ABX	OTU5973	26	Proteobacteria	Gammaproteobacteria	Burkholderiales	Sutterellaceae	Parasutterella
P71	Healthy	CTRL	OTU6263	26	Firmicutes	Clostridia	Oscillospirales	Ruminococcaceae	Ruminococcaceae_unknown
P65	Healthy	CTRL	OTU6483	26	Firmicutes	Bacilli	Erysipelotrichales	Erysipelotrichaceae	Turicibacter
P65	Healthy	CTRL	OTU6508	26	Firmicutes	Bacilli	Erysipelotrichales	Erysipelotrichaceae	Dubosiella
P84	Healthy	2-ABX	OTU6565	26	Verrucomicrobiota	Verrucomicrobiae	Verrucomicrobiales	Akkermansiaceae	Akkermansia
P19	BrM endpoint	CTRL	OTU6566	26	Verrucomicrobiota	Verrucomicrobiae	Verrucomicrobiales	Akkermansiaceae	Akkermansia
P83	Healthy	2-ABX	OTU6732	26	Bacteroidota	Bacteroidia	Bacteroidales	Bacteroidaceae	Bacteroides
P69	Healthy	CTRL	OTU6735	26	Bacteroidota	Bacteroidia	Bacteroidales	Bacteroidaceae	Bacteroides
P84	Healthy	2-ABX	OTU6735	26	Bacteroidota	Bacteroidia	Bacteroidales	Bacteroidaceae	Bacteroides
P87	Healthy	2-ABX	OTU6735	26	Bacteroidota	Bacteroidia	Bacteroidales	Bacteroidaceae	Bacteroides
P19	BrM endpoint	CTRL	OTU6736	26	Bacteroidota	Bacteroidia	Bacteroidales	Bacteroidaceae	Bacteroides
P83	Healthy	2-ABX	OTU6738	26	Bacteroidota	Bacteroidia	Bacteroidales	Bacteroidaceae	Bacteroides
P84	Healthy	2-ABX	OTU6739	26	Bacteroidota	Bacteroidia	Bacteroidales	Bacteroidaceae	Bacteroides
P20	BrM endpoint	CTRL	OTU6992	26	Bacteroidota	Bacteroidia	Bacteroidales	Muribaculaceae	Muribaculaceae_unknown
P20	BrM endpoint	CTRL	OTU7017	26	Bacteroidota	Bacteroidia	Bacteroidales	Muribaculaceae	Muribaculaceae_unknown
P56	Healthy	4-ABX	OTU8470	26	Firmicutes	Bacilli	Erysipelotrichales	Erysipelotrichaceae	Dubosiella
P64	Healthy	CTRL	OTU8481	26	Firmicutes	Bacilli	Erysipelotrichales	Erysipelotrichaceae	Dubosiella
P20	BrM endpoint	CTRL	OTU855	26	Firmicutes	Bacilli	Lactobacillales	Lactobacillaceae	Ligilactobacillus
P56	Healthy	4-ABX	OTU8573	26	Verrucomicrobiota	Verrucomicrobiae	Verrucomicrobiales	Akkermansiaceae	Akkermansia
P81	Healthy	2-ABX	OTU8573	26	Verrucomicrobiota	Verrucomicrobiae	Verrucomicrobiales	Akkermansiaceae	Akkermansia
P86	Healthy	2-ABX	OTU8573	26	Verrucomicrobiota	Verrucomicrobiae	Verrucomicrobiales	Akkermansiaceae	Akkermansia
P79	Healthy	2-ABX	OTU8574	26	Verrucomicrobiota	Verrucomicrobiae	Verrucomicrobiales	Akkermansiaceae	Akkermansia
P87	Healthy	2-ABX	OTU8575	26	Verrucomicrobiota	Verrucomicrobiae	Verrucomicrobiales	Akkermansiaceae	Akkermansia
P69	Healthy	CTRL	OTU8576	26	Verrucomicrobiota	Verrucomicrobiae	Verrucomicrobiales	Akkermansiaceae	Akkermansia
P19	BrM endpoint	CTRL	OTU8578	26	Verrucomicrobiota	Verrucomicrobiae	Verrucomicrobiales	Akkermansiaceae	Akkermansia
P77	Healthy	2-ABX	OTU8578	26	Verrucomicrobiota	Verrucomicrobiae	Verrucomicrobiales	Akkermansiaceae	Akkermansia
P79	Healthy	2-ABX	OTU8579	26	Verrucomicrobiota	Verrucomicrobiae	Verrucomicrobiales	Akkermansiaceae	Akkermansia
P87	Healthy	2-ABX	OTU8926	26	Bacteroidota	Bacteroidia	Bacteroidales	Bacteroidaceae	Bacteroides
P16	BrM endpoint	CTRL	OTU9461	26	Bacteroidota	Bacteroidia	Bacteroidales	Rikenellaceae	Alistipes
P70	Healthy	CTRL	OTU9564	26	Bacteroidota	Bacteroidia	Bacteroidales	Muribaculaceae	Muribaculaceae_unknown
P38	BrM endpoint	CTRL	OTU9578	26	Bacteroidota	Bacteroidia	Bacteroidales	Rikenellaceae	Rikenellaceae.RC9.gut.group
P73	Healthy	CTRL	OTU9585	26	Bacteroidota	Bacteroidia	Bacteroidales	Rikenellaceae	Rikenellaceae.RC9.gut.group
P64	Healthy	CTRL	OTU9610	26	Bacteroidota	Bacteroidia	Bacteroidales	Tannerellaceae	Parabacteroides
P84	Healthy	2-ABX	OTU9610	26	Bacteroidota	Bacteroidia	Bacteroidales	Tannerellaceae	Parabacteroides
P70	Healthy	CTRL	OTU9611	26	Bacteroidota	Bacteroidia	Bacteroidales	Tannerellaceae	Parabacteroides
P20	BrM endpoint	CTRL	OTU9714	26	Bacteroidota	Bacteroidia	Bacteroidales	Bacteroidaceae	Bacteroides
P81	Healthy	2-ABX	OTU9714	26	Bacteroidota	Bacteroidia	Bacteroidales	Bacteroidaceae	Bacteroides
P20	BrM endpoint	CTRL	OTU9718	26	Bacteroidota	Bacteroidia	Bacteroidales	Bacteroidaceae	Bacteroides
P20	BrM endpoint	CTRL	OTU9721	26	Bacteroidota	Bacteroidia	Bacteroidales	Bacteroidaceae	Bacteroides
P62	Healthy	CTRL	OTU9771	26	Bacteroidota	Bacteroidia	Bacteroidales	Muribaculaceae	Muribaculaceae_unknown
P80	Healthy	2-ABX	OTU9909	26	Firmicutes	Clostridia	Peptostreptococcales-Tissierellales	Peptostreptococcaceae	Clostridioides
P56	Healthy	4-ABX	OTU1006	25	Firmicutes	Bacilli	Erysipelotrichales	Erysipelotrichaceae	Dubosiella
P85	Healthy	2-ABX	OTU10462	25	Proteobacteria	Gammaproteobacteria	Enterobacterales	Enterobacteriaceae	Escherichia-Shigella
P16	BrM endpoint	CTRL	OTU1047	25	Firmicutes	Bacilli	Erysipelotrichales	Erysipelotrichaceae	Ileibacterium
P75	Healthy	CTRL	OTU1091	25	Proteobacteria	Alphaproteobacteria	Rhodospirillales	Rhodospirillales_unknown	Rhodospirillales_unknown
P64	Healthy	CTRL	OTU11142	25	Firmicutes	Clostridia	Lachnospirales	Lachnospiraceae	Lachnospiraceae_unknown
P64	Healthy	CTRL	OTU11218	25	Firmicutes	Clostridia	Lachnospirales	Lachnospiraceae	Lachnospiraceae_unknown
P65	Healthy	CTRL	OTU11225	25	Firmicutes	Clostridia	Lachnospirales	Lachnospiraceae	Roseburia
P77	Healthy	2-ABX	OTU11902	25	Firmicutes	Clostridia	Clostridia.vadinBB60.group	Clostridia.vadinBB60.group_unknown	Clostridia.vadinBB60.group_unknown
P19	BrM endpoint	CTRL	OTU1235	25	Bacteroidota	Bacteroidia	Bacteroidales	Bacteroidaceae	Bacteroides
P34	BrM endpoint	CTRL	OTU1239	25	Bacteroidota	Bacteroidia	Bacteroidales	Bacteroidaceae	Bacteroides
P81	Healthy	2-ABX	OTU1239	25	Bacteroidota	Bacteroidia	Bacteroidales	Bacteroidaceae	Bacteroides
P84	Healthy	2-ABX	OTU1241	25	Bacteroidota	Bacteroidia	Bacteroidales	Bacteroidaceae	Bacteroides
P34	BrM endpoint	CTRL	OTU1242	25	Bacteroidota	Bacteroidia	Bacteroidales	Bacteroidaceae	Bacteroides
P79	Healthy	2-ABX	OTU1242	25	Bacteroidota	Bacteroidia	Bacteroidales	Bacteroidaceae	Bacteroides
P65	Healthy	CTRL	OTU13055	25	Firmicutes	Bacilli	Erysipelotrichales	Erysipelotrichaceae	Dubosiella
P73	Healthy	CTRL	OTU13221	25	Bacteroidota	Bacteroidia	Bacteroidales	Muribaculaceae	Muribaculaceae_unknown
P34	BrM endpoint	CTRL	OTU14568	25	Firmicutes	Clostridia	Oscillospirales	Oscillospiraceae	Flavonifractor
P85	Healthy	2-ABX	OTU1774	25	Proteobacteria	Gammaproteobacteria	Enterobacterales	Enterobacteriaceae	Escherichia-Shigella
P87	Healthy	2-ABX	OTU1774	25	Proteobacteria	Gammaproteobacteria	Enterobacterales	Enterobacteriaceae	Escherichia-Shigella
P77	Healthy	2-ABX	OTU1779	25	Proteobacteria	Gammaproteobacteria	Enterobacterales	Enterobacteriaceae	Escherichia-Shigella
P86	Healthy	2-ABX	OTU1780	25	Proteobacteria	Gammaproteobacteria	Enterobacterales	Enterobacteriaceae	Escherichia-Shigella
P16	BrM endpoint	CTRL	OTU2039	25	Desulfobacterota	Desulfovibrionia	Desulfovibrionales	Desulfovibrionaceae	Desulfovibrio
P55	Healthy	4-ABX	OTU2171	25	Cyanobacteria	Cyanobacteriia	Chloroplast	Zea.mays	g__
P39	BrM endpoint	CTRL	OTU2320	25	Firmicutes	Clostridia	Oscillospirales	Ruminococcaceae	Incertae.Sedis
P74	Healthy	CTRL	OTU2351	25	Firmicutes	Bacilli	Lactobacillales	Lactobacillaceae	Lactobacillus
P20	BrM endpoint	CTRL	OTU2370	25	Firmicutes	Bacilli	Lactobacillales	Lactobacillaceae	Ligilactobacillus
P20	BrM endpoint	CTRL	OTU2374	25	Firmicutes	Bacilli	Lactobacillales	Lactobacillaceae	Ligilactobacillus
P56	Healthy	4-ABX	OTU2791	25	Firmicutes	Bacilli	Erysipelotrichales	Erysipelotrichaceae	Dubosiella
P65	Healthy	CTRL	OTU2814	25	Firmicutes	Bacilli	Erysipelotrichales	Erysipelotrichaceae	Dubosiella
P56	Healthy	4-ABX	OTU2815	25	Firmicutes	Bacilli	Erysipelotrichales	Erysipelatoclostridiaceae	Catenibacterium
P56	Healthy	4-ABX	OTU2843	25	Firmicutes	Bacilli	Erysipelotrichales	Erysipelotrichaceae	Dubosiella
P63	Healthy	CTRL	OTU2866	25	Firmicutes	Bacilli	Erysipelotrichales	Erysipelotrichaceae	Faecalibaculum
P56	Healthy	4-ABX	OTU2869	25	Firmicutes	Bacilli	Erysipelotrichales	Erysipelotrichaceae	Faecalibaculum
P62	Healthy	CTRL	OTU2873	25	Firmicutes	Bacilli	Erysipelotrichales	Erysipelotrichaceae	Faecalibaculum
P81	Healthy	2-ABX	OTU2897	25	Verrucomicrobiota	Verrucomicrobiae	Verrucomicrobiales	Akkermansiaceae	Akkermansia
P74	Healthy	CTRL	OTU2985	25	Proteobacteria	Alphaproteobacteria	Rhodospirillales	Rhodospirillales_unknown	Rhodospirillales_unknown
P74	Healthy	CTRL	OTU2987	25	Proteobacteria	Alphaproteobacteria	Rhodospirillales	Rhodospirillales_unknown	Rhodospirillales_unknown
P83	Healthy	2-ABX	OTU3292	25	Bacteroidota	Bacteroidia	Bacteroidales	Bacteroidaceae	Bacteroides
P73	Healthy	CTRL	OTU3743	25	Bacteroidota	Bacteroidia	Bacteroidales	Rikenellaceae	Alistipes
P63	Healthy	CTRL	OTU3818	25	Bacteroidota	Bacteroidia	Bacteroidales	Muribaculaceae	Muribaculaceae_unknown
P38	BrM endpoint	CTRL	OTU3849	25	Bacteroidota	Bacteroidia	Bacteroidales	Rikenellaceae	Rikenellaceae.RC9.gut.group
P73	Healthy	CTRL	OTU3855	25	Bacteroidota	Bacteroidia	Bacteroidales	Rikenellaceae	Rikenellaceae.RC9.gut.group
P39	BrM endpoint	CTRL	OTU3857	25	Bacteroidota	Bacteroidia	Bacteroidales	Rikenellaceae	Rikenellaceae.RC9.gut.group
P34	BrM endpoint	CTRL	OTU3885	25	Bacteroidota	Bacteroidia	Bacteroidales	Tannerellaceae	Parabacteroides
P84	Healthy	2-ABX	OTU3888	25	Bacteroidota	Bacteroidia	Bacteroidales	Tannerellaceae	Parabacteroides
P39	BrM endpoint	CTRL	OTU3946	25	Bacteroidota	Bacteroidia	Bacteroidales	Muribaculaceae	Muribaculaceae_unknown
P71	Healthy	CTRL	OTU3993	25	Bacteroidota	Bacteroidia	Bacteroidales	Bacteroidaceae	Bacteroides
P81	Healthy	2-ABX	OTU3993	25	Bacteroidota	Bacteroidia	Bacteroidales	Bacteroidaceae	Bacteroides
P75	Healthy	CTRL	OTU4172	25	Firmicutes	Clostridia	Lachnospirales	Lachnospiraceae	Lachnoclostridium
P19	BrM endpoint	CTRL	OTU4598	25	Proteobacteria	Gammaproteobacteria	Enterobacterales	Enterobacteriaceae	Escherichia-Shigella
P38	BrM endpoint	CTRL	OTU5347	25	Firmicutes	Clostridia	Lachnospirales	Lachnospiraceae	Marvinbryantia
P77	Healthy	2-ABX	OTU5852	25	Firmicutes	Clostridia	Clostridia.vadinBB60.group	Clostridia.vadinBB60.group_unknown	Clostridia.vadinBB60.group_unknown
P34	BrM endpoint	CTRL	OTU5969	25	Proteobacteria	Gammaproteobacteria	Burkholderiales	Sutterellaceae	Parasutterella
P74	Healthy	CTRL	OTU5974	25	Proteobacteria	Gammaproteobacteria	Burkholderiales	Sutterellaceae	Parasutterella
P74	Healthy	CTRL	OTU5975	25	Proteobacteria	Gammaproteobacteria	Burkholderiales	Sutterellaceae	Parasutterella
P19	BrM endpoint	CTRL	OTU6733	25	Bacteroidota	Bacteroidia	Bacteroidales	Bacteroidaceae	Bacteroides
P69	Healthy	CTRL	OTU6734	25	Bacteroidota	Bacteroidia	Bacteroidales	Bacteroidaceae	Bacteroides
P79	Healthy	2-ABX	OTU6736	25	Bacteroidota	Bacteroidia	Bacteroidales	Bacteroidaceae	Bacteroides
P16	BrM endpoint	CTRL	OTU7488	25	Actinobacteriota	Actinobacteria	Bifidobacteriales	Bifidobacteriaceae	Bifidobacterium
P65	Healthy	CTRL	OTU8434	25	Firmicutes	Bacilli	Erysipelotrichales	Erysipelotrichaceae	Turicibacter
P65	Healthy	CTRL	OTU8481	25	Firmicutes	Bacilli	Erysipelotrichales	Erysipelotrichaceae	Dubosiella
P74	Healthy	CTRL	OTU8481	25	Firmicutes	Bacilli	Erysipelotrichales	Erysipelotrichaceae	Dubosiella
P62	Healthy	CTRL	OTU8514	25	Firmicutes	Bacilli	Erysipelotrichales	Erysipelotrichaceae	Dubosiella
P56	Healthy	4-ABX	OTU8515	25	Firmicutes	Bacilli	Erysipelotrichales	Erysipelatoclostridiaceae	Catenibacterium
P65	Healthy	CTRL	OTU8538	25	Firmicutes	Bacilli	Erysipelotrichales	Erysipelotrichaceae	Faecalibaculum
P65	Healthy	CTRL	OTU8540	25	Firmicutes	Bacilli	Erysipelotrichales	Erysipelotrichaceae	Faecalibaculum
P63	Healthy	CTRL	OTU8544	25	Firmicutes	Bacilli	Erysipelotrichales	Erysipelotrichaceae	Faecalibaculum
P16	BrM endpoint	CTRL	OTU856	25	Firmicutes	Bacilli	Lactobacillales	Lactobacillaceae	Ligilactobacillus
P75	Healthy	CTRL	OTU8575	25	Verrucomicrobiota	Verrucomicrobiae	Verrucomicrobiales	Akkermansiaceae	Akkermansia
P19	BrM endpoint	CTRL	OTU8577	25	Verrucomicrobiota	Verrucomicrobiae	Verrucomicrobiales	Akkermansiaceae	Akkermansia
P77	Healthy	2-ABX	OTU8577	25	Verrucomicrobiota	Verrucomicrobiae	Verrucomicrobiales	Akkermansiaceae	Akkermansia
P80	Healthy	2-ABX	OTU8579	25	Verrucomicrobiota	Verrucomicrobiae	Verrucomicrobiales	Akkermansiaceae	Akkermansia
P69	Healthy	CTRL	OTU8580	25	Verrucomicrobiota	Verrucomicrobiae	Verrucomicrobiales	Akkermansiaceae	Akkermansia
P75	Healthy	CTRL	OTU8581	25	Verrucomicrobiota	Verrucomicrobiae	Verrucomicrobiales	Akkermansiaceae	Akkermansia
P74	Healthy	CTRL	OTU8634	25	Proteobacteria	Alphaproteobacteria	Rhodospirillales	Rhodospirillales_unknown	Rhodospirillales_unknown
P39	BrM endpoint	CTRL	OTU9472	25	Bacteroidota	Bacteroidia	Bacteroidales	Rikenellaceae	Alistipes
P16	BrM endpoint	CTRL	OTU9560	25	Bacteroidota	Bacteroidia	Bacteroidales	Muribaculaceae	Muribaculaceae_unknown
P38	BrM endpoint	CTRL	OTU9582	25	Bacteroidota	Bacteroidia	Bacteroidales	Rikenellaceae	Rikenellaceae.RC9.gut.group
P20	BrM endpoint	CTRL	OTU9593	25	Bacteroidota	Bacteroidia	Bacteroidales	Muribaculaceae	Muribaculaceae_unknown
P87	Healthy	2-ABX	OTU9610	25	Bacteroidota	Bacteroidia	Bacteroidales	Tannerellaceae	Parabacteroides
P77	Healthy	2-ABX	OTU9611	25	Bacteroidota	Bacteroidia	Bacteroidales	Tannerellaceae	Parabacteroides
P84	Healthy	2-ABX	OTU9611	25	Bacteroidota	Bacteroidia	Bacteroidales	Tannerellaceae	Parabacteroides
P79	Healthy	2-ABX	OTU9612	25	Bacteroidota	Bacteroidia	Bacteroidales	Tannerellaceae	Parabacteroides
P74	Healthy	CTRL	OTU9638	25	Bacteroidota	Bacteroidia	Bacteroidales	Muribaculaceae	Muribaculum
P20	BrM endpoint	CTRL	OTU9720	25	Bacteroidota	Bacteroidia	Bacteroidales	Bacteroidaceae	Bacteroides
P34	BrM endpoint	CTRL	OTU9840	25	Firmicutes	Clostridia	Oscillospirales	Ruminococcaceae	Incertae.Sedis
P75	Healthy	CTRL	OTU9910	25	Firmicutes	Clostridia	Peptostreptococcales-Tissierellales	Peptostreptococcaceae	Clostridioides
P64	Healthy	CTRL	OTU1006	24	Firmicutes	Bacilli	Erysipelotrichales	Erysipelotrichaceae	Dubosiella
P56	Healthy	4-ABX	OTU1042	24	Firmicutes	Bacilli	Erysipelotrichales	Erysipelotrichaceae	Faecalibaculum
P84	Healthy	2-ABX	OTU10462	24	Proteobacteria	Gammaproteobacteria	Enterobacterales	Enterobacteriaceae	Escherichia-Shigella
P74	Healthy	CTRL	OTU1086	24	Proteobacteria	Alphaproteobacteria	Rhodospirillales	Rhodospirillales_unknown	Rhodospirillales_unknown
P75	Healthy	CTRL	OTU1086	24	Proteobacteria	Alphaproteobacteria	Rhodospirillales	Rhodospirillales_unknown	Rhodospirillales_unknown
P69	Healthy	CTRL	OTU11161	24	Firmicutes	Clostridia	Lachnospirales	Lachnospiraceae	Blautia
P70	Healthy	CTRL	OTU11164	24	Firmicutes	Clostridia	Lachnospirales	Lachnospiraceae	Blautia
P64	Healthy	CTRL	OTU11197	24	Firmicutes	Clostridia	Lachnospirales	Lachnospiraceae	Lachnospiraceae.NK4A136.group
P73	Healthy	CTRL	OTU11235	24	Firmicutes	Clostridia	Lachnospirales	Lachnospiraceae	Lachnospiraceae_unknown
P84	Healthy	2-ABX	OTU11900	24	Firmicutes	Clostridia	Clostridia.vadinBB60.group	Clostridia.vadinBB60.group_unknown	Clostridia.vadinBB60.group_unknown
P81	Healthy	2-ABX	OTU1235	24	Bacteroidota	Bacteroidia	Bacteroidales	Bacteroidaceae	Bacteroides
P81	Healthy	2-ABX	OTU1238	24	Bacteroidota	Bacteroidia	Bacteroidales	Bacteroidaceae	Bacteroides
P71	Healthy	CTRL	OTU12388	24	Firmicutes	Clostridia	Oscillospirales	Ruminococcaceae	Ruminococcaceae_unknown
P79	Healthy	2-ABX	OTU1241	24	Bacteroidota	Bacteroidia	Bacteroidales	Bacteroidaceae	Bacteroides
P77	Healthy	2-ABX	OTU1242	24	Bacteroidota	Bacteroidia	Bacteroidales	Bacteroidaceae	Bacteroides
P34	BrM endpoint	CTRL	OTU1243	24	Bacteroidota	Bacteroidia	Bacteroidales	Bacteroidaceae	Bacteroides
P81	Healthy	2-ABX	OTU1243	24	Bacteroidota	Bacteroidia	Bacteroidales	Bacteroidaceae	Bacteroides
P55	Healthy	4-ABX	OTU13640	24	Firmicutes	Clostridia	Clostridia.vadinBB60.group	Clostridia.vadinBB60.group_unknown	Clostridia.vadinBB60.group_unknown
P62	Healthy	CTRL	OTU14544	24	Bacteroidota	Bacteroidia	Bacteroidales	Muribaculaceae	Muribaculaceae_unknown
P65	Healthy	CTRL	OTU1460	24	Bacteroidota	Bacteroidia	Bacteroidales	Rikenellaceae	Alistipes
P38	BrM endpoint	CTRL	OTU1497	24	Bacteroidota	Bacteroidia	Bacteroidales	Rikenellaceae	Rikenellaceae.RC9.gut.group
P34	BrM endpoint	CTRL	OTU1505	24	Bacteroidota	Bacteroidia	Bacteroidales	Tannerellaceae	Parabacteroides
P39	BrM endpoint	CTRL	OTU1561	24	Bacteroidota	Bacteroidia	Bacteroidales	Muribaculaceae	Muribaculaceae_unknown
P38	BrM endpoint	CTRL	OTU1583	24	Firmicutes	Clostridia	Oscillospirales	[Eubacterium].coprostanoligenes.group	[Eubacterium].coprostanoligenes.group_unknown
P85	Healthy	2-ABX	OTU1775	24	Proteobacteria	Gammaproteobacteria	Enterobacterales	Enterobacteriaceae	Escherichia-Shigella
P78	Healthy	2-ABX	OTU1778	24	Proteobacteria	Gammaproteobacteria	Enterobacterales	Enterobacteriaceae	Escherichia-Shigella
P80	Healthy	2-ABX	OTU1778	24	Proteobacteria	Gammaproteobacteria	Enterobacterales	Enterobacteriaceae	Escherichia-Shigella
P71	Healthy	CTRL	OTU2005	24	Firmicutes	Clostridia	Lachnospirales	Lachnospiraceae	Lachnospiraceae.NK4A136.group
P16	BrM endpoint	CTRL	OTU2021	24	Firmicutes	Clostridia	Lachnospirales	Lachnospiraceae	Lachnospiraceae_unknown
P65	Healthy	CTRL	OTU2177	24	Deferribacterota	Deferribacteres	Deferribacterales	Deferribacteraceae	Mucispirillum
P19	BrM endpoint	CTRL	OTU2810	24	Firmicutes	Bacilli	Erysipelotrichales	Erysipelotrichaceae	Dubosiella
P56	Healthy	4-ABX	OTU2812	24	Firmicutes	Bacilli	Erysipelotrichales	Erysipelatoclostridiaceae	Catenibacterium
P64	Healthy	CTRL	OTU2870	24	Firmicutes	Bacilli	Erysipelotrichales	Erysipelotrichaceae	Faecalibaculum
P70	Healthy	CTRL	OTU2897	24	Verrucomicrobiota	Verrucomicrobiae	Verrucomicrobiales	Akkermansiaceae	Akkermansia
P87	Healthy	2-ABX	OTU2899	24	Verrucomicrobiota	Verrucomicrobiae	Verrucomicrobiales	Akkermansiaceae	Akkermansia
P16	BrM endpoint	CTRL	OTU2902	24	Verrucomicrobiota	Verrucomicrobiae	Verrucomicrobiales	Akkermansiaceae	Akkermansia
P85	Healthy	2-ABX	OTU2980	24	Proteobacteria	Alphaproteobacteria	Rhodospirillales	Rhodospirillales_unknown	Rhodospirillales_unknown
P64	Healthy	CTRL	OTU2986	24	Proteobacteria	Alphaproteobacteria	Rhodospirillales	Rhodospirillales_unknown	Rhodospirillales_unknown
P87	Healthy	2-ABX	OTU3251	24	Bacteroidota	Bacteroidia	Bacteroidales	Bacteroidaceae	Bacteroides
P81	Healthy	2-ABX	OTU3264	24	Bacteroidota	Bacteroidia	Bacteroidales	Bacteroidaceae	Bacteroides
P62	Healthy	CTRL	OTU3840	24	Bacteroidota	Bacteroidia	Bacteroidales	Marinifilaceae	Odoribacter
P84	Healthy	2-ABX	OTU3885	24	Bacteroidota	Bacteroidia	Bacteroidales	Tannerellaceae	Parabacteroides
P70	Healthy	CTRL	OTU3886	24	Bacteroidota	Bacteroidia	Bacteroidales	Tannerellaceae	Parabacteroides
P80	Healthy	2-ABX	OTU3887	24	Bacteroidota	Bacteroidia	Bacteroidales	Tannerellaceae	Parabacteroides
P84	Healthy	2-ABX	OTU3891	24	Bacteroidota	Bacteroidia	Bacteroidales	Tannerellaceae	Parabacteroides
P74	Healthy	CTRL	OTU3947	24	Bacteroidota	Bacteroidia	Bacteroidales	Muribaculaceae	Muribaculaceae_unknown
P71	Healthy	CTRL	OTU3965	24	Bacteroidota	Bacteroidia	Bacteroidales	Prevotellaceae	Prevotellaceae_unknown
P20	BrM endpoint	CTRL	OTU3990	24	Bacteroidota	Bacteroidia	Bacteroidales	Bacteroidaceae	Bacteroides
P81	Healthy	2-ABX	OTU3994	24	Bacteroidota	Bacteroidia	Bacteroidales	Bacteroidaceae	Bacteroides
P74	Healthy	CTRL	OTU4052	24	Bacteroidota	Bacteroidia	Bacteroidales	Muribaculaceae	Muribaculum
P34	BrM endpoint	CTRL	OTU4147	24	Firmicutes	Clostridia	Peptostreptococcales-Tissierellales	Peptostreptococcaceae	Clostridioides
P75	Healthy	CTRL	OTU4182	24	Firmicutes	Clostridia	Lachnospirales	Lachnospiraceae	Lachnoclostridium
P85	Healthy	2-ABX	OTU4606	24	Proteobacteria	Gammaproteobacteria	Enterobacterales	Enterobacteriaceae	Escherichia-Shigella
P48	Healthy	4-ABX	OTU482	24	Firmicutes	Bacilli	Bacillales	Bacillaceae	Anoxybacillus
P73	Healthy	CTRL	OTU5218	24	Firmicutes	Clostridia	Lachnospirales	Lachnospiraceae	Lachnospiraceae_unknown
P73	Healthy	CTRL	OTU5239	24	Firmicutes	Clostridia	Lachnospirales	Lachnospiraceae	Blautia
P62	Healthy	CTRL	OTU5276	24	Firmicutes	Clostridia	Lachnospirales	Lachnospiraceae	Lachnospiraceae.NK4A136.group
P63	Healthy	CTRL	OTU5324	24	Firmicutes	Clostridia	Lachnospirales	Lachnospiraceae	Lachnospiraceae.FCS020.group
P38	BrM endpoint	CTRL	OTU5332	24	Firmicutes	Clostridia	Lachnospirales	Lachnospiraceae	ASF356
P71	Healthy	CTRL	OTU5829	24	Firmicutes	Clostridia	Oscillospirales	Ruminococcaceae	Ruminococcaceae_unknown
P77	Healthy	2-ABX	OTU5851	24	Firmicutes	Clostridia	Clostridia.vadinBB60.group	Clostridia.vadinBB60.group_unknown	Clostridia.vadinBB60.group_unknown
P85	Healthy	2-ABX	OTU5851	24	Firmicutes	Clostridia	Clostridia.vadinBB60.group	Clostridia.vadinBB60.group_unknown	Clostridia.vadinBB60.group_unknown
P77	Healthy	2-ABX	OTU5856	24	Firmicutes	Clostridia	Clostridia.vadinBB60.group	Clostridia.vadinBB60.group_unknown	Clostridia.vadinBB60.group_unknown
P61	Healthy	CTRL	OTU5917	24	Actinobacteriota	Coriobacteriia	Coriobacteriales	Atopobiaceae	Atopobiaceae_unknown
P81	Healthy	2-ABX	OTU5973	24	Proteobacteria	Gammaproteobacteria	Burkholderiales	Sutterellaceae	Parasutterella
P80	Healthy	2-ABX	OTU5974	24	Proteobacteria	Gammaproteobacteria	Burkholderiales	Sutterellaceae	Parasutterella
P73	Healthy	CTRL	OTU6508	24	Firmicutes	Bacilli	Erysipelotrichales	Erysipelotrichaceae	Dubosiella
P71	Healthy	CTRL	OTU6548	24	Firmicutes	Bacilli	Erysipelotrichales	Erysipelotrichaceae	Faecalibaculum
P77	Healthy	2-ABX	OTU6562	24	Verrucomicrobiota	Verrucomicrobiae	Verrucomicrobiales	Akkermansiaceae	Akkermansia
P69	Healthy	CTRL	OTU6567	24	Verrucomicrobiota	Verrucomicrobiae	Verrucomicrobiales	Akkermansiaceae	Akkermansia
P80	Healthy	2-ABX	OTU6736	24	Bacteroidota	Bacteroidia	Bacteroidales	Bacteroidaceae	Bacteroides
P73	Healthy	CTRL	OTU7058	24	Bacteroidota	Bacteroidia	Bacteroidales	Muribaculaceae	Muribaculaceae_unknown
P34	BrM endpoint	CTRL	OTU7518	24	Firmicutes	Clostridia	Lachnospirales	Lachnospiraceae	Blautia
P64	Healthy	CTRL	OTU7695	24	Proteobacteria	Gammaproteobacteria	Burkholderiales	Sutterellaceae	Parasutterella
P58	Healthy	4-ABX	OTU7953	24	Firmicutes	Bacilli	Lactobacillales	Lactobacillaceae	Leuconostoc
P63	Healthy	CTRL	OTU8483	24	Firmicutes	Bacilli	Erysipelotrichales	Erysipelotrichaceae	Dubosiella
P65	Healthy	CTRL	OTU8484	24	Firmicutes	Bacilli	Erysipelotrichales	Erysipelatoclostridiaceae	Catenibacterium
P64	Healthy	CTRL	OTU8485	24	Firmicutes	Bacilli	Erysipelotrichales	Erysipelotrichaceae	Dubosiella
P56	Healthy	4-ABX	OTU8516	24	Firmicutes	Bacilli	Erysipelotrichales	Erysipelotrichaceae	Dubosiella
P64	Healthy	CTRL	OTU8543	24	Firmicutes	Bacilli	Erysipelotrichales	Erysipelotrichaceae	Faecalibaculum
P78	Healthy	2-ABX	OTU8575	24	Verrucomicrobiota	Verrucomicrobiae	Verrucomicrobiales	Akkermansiaceae	Akkermansia
P81	Healthy	2-ABX	OTU8575	24	Verrucomicrobiota	Verrucomicrobiae	Verrucomicrobiales	Akkermansiaceae	Akkermansia
P81	Healthy	2-ABX	OTU8576	24	Verrucomicrobiota	Verrucomicrobiae	Verrucomicrobiales	Akkermansiaceae	Akkermansia
P70	Healthy	CTRL	OTU8577	24	Verrucomicrobiota	Verrucomicrobiae	Verrucomicrobiales	Akkermansiaceae	Akkermansia
P75	Healthy	CTRL	OTU8579	24	Verrucomicrobiota	Verrucomicrobiae	Verrucomicrobiales	Akkermansiaceae	Akkermansia
P74	Healthy	CTRL	OTU8633	24	Proteobacteria	Alphaproteobacteria	Rhodospirillales	Rhodospirillales_unknown	Rhodospirillales_unknown
P16	BrM endpoint	CTRL	OTU9293	24	Bacteroidota	Bacteroidia	Bacteroidales	Bacteroidaceae	Bacteroides
P74	Healthy	CTRL	OTU9478	24	Bacteroidota	Bacteroidia	Bacteroidales	Rikenellaceae	Alistipes
P38	BrM endpoint	CTRL	OTU9580	24	Bacteroidota	Bacteroidia	Bacteroidales	Rikenellaceae	Rikenellaceae.RC9.gut.group
P84	Healthy	2-ABX	OTU9615	24	Bacteroidota	Bacteroidia	Bacteroidales	Tannerellaceae	Parabacteroides
P63	Healthy	CTRL	OTU9668	24	Bacteroidota	Bacteroidia	Bacteroidales	Muribaculaceae	Muribaculaceae_unknown
P81	Healthy	2-ABX	OTU9721	24	Bacteroidota	Bacteroidia	Bacteroidales	Bacteroidaceae	Bacteroides
P64	Healthy	CTRL	OTU10462	23	Proteobacteria	Gammaproteobacteria	Enterobacterales	Enterobacteriaceae	Escherichia-Shigella
P75	Healthy	CTRL	OTU1088	23	Proteobacteria	Alphaproteobacteria	Rhodospirillales	Rhodospirillales_unknown	Rhodospirillales_unknown
P75	Healthy	CTRL	OTU1089	23	Proteobacteria	Alphaproteobacteria	Rhodospirillales	Rhodospirillales_unknown	Rhodospirillales_unknown
P69	Healthy	CTRL	OTU11158	23	Firmicutes	Clostridia	Lachnospirales	Lachnospiraceae	Blautia
P69	Healthy	CTRL	OTU11166	23	Firmicutes	Clostridia	Lachnospirales	Lachnospiraceae	Blautia
P78	Healthy	2-ABX	OTU11906	23	Firmicutes	Clostridia	Clostridia.vadinBB60.group	Clostridia.vadinBB60.group_unknown	Clostridia.vadinBB60.group_unknown
P19	BrM endpoint	CTRL	OTU11935	23	Firmicutes	Clostridia	Oscillospirales	Oscillospiraceae	Flavonifractor
P87	Healthy	2-ABX	OTU1236	23	Bacteroidota	Bacteroidia	Bacteroidales	Bacteroidaceae	Bacteroides
P70	Healthy	CTRL	OTU1238	23	Bacteroidota	Bacteroidia	Bacteroidales	Bacteroidaceae	Bacteroides
P86	Healthy	2-ABX	OTU1238	23	Bacteroidota	Bacteroidia	Bacteroidales	Bacteroidaceae	Bacteroides
P79	Healthy	2-ABX	OTU1239	23	Bacteroidota	Bacteroidia	Bacteroidales	Bacteroidaceae	Bacteroides
P86	Healthy	2-ABX	OTU1239	23	Bacteroidota	Bacteroidia	Bacteroidales	Bacteroidaceae	Bacteroides
P78	Healthy	2-ABX	OTU1774	23	Proteobacteria	Gammaproteobacteria	Enterobacterales	Enterobacteriaceae	Escherichia-Shigella
P38	BrM endpoint	CTRL	OTU189	23	Firmicutes	Clostridia	Lachnospirales	Lachnospiraceae	Lachnospiraceae.NK4A136.group
P63	Healthy	CTRL	OTU2001	23	Firmicutes	Clostridia	Lachnospirales	Lachnospiraceae	Lachnoclostridium
P65	Healthy	CTRL	OTU2351	23	Firmicutes	Bacilli	Lactobacillales	Lactobacillaceae	Lactobacillus
P19	BrM endpoint	CTRL	OTU2373	23	Firmicutes	Bacilli	Lactobacillales	Lactobacillaceae	Ligilactobacillus
P61	Healthy	CTRL	OTU2808	23	Firmicutes	Bacilli	Erysipelotrichales	Erysipelotrichaceae	Dubosiella
P75	Healthy	CTRL	OTU2809	23	Firmicutes	Bacilli	Erysipelotrichales	Erysipelatoclostridiaceae	Catenibacterium
P56	Healthy	4-ABX	OTU2811	23	Firmicutes	Bacilli	Erysipelotrichales	Erysipelotrichaceae	Dubosiella
P62	Healthy	CTRL	OTU2866	23	Firmicutes	Bacilli	Erysipelotrichales	Erysipelotrichaceae	Faecalibaculum
P63	Healthy	CTRL	OTU2867	23	Firmicutes	Bacilli	Erysipelotrichales	Erysipelotrichaceae	Faecalibaculum
P61	Healthy	CTRL	OTU2872	23	Firmicutes	Bacilli	Erysipelotrichales	Erysipelotrichaceae	Faecalibaculum
P62	Healthy	CTRL	OTU2872	23	Firmicutes	Bacilli	Erysipelotrichales	Erysipelotrichaceae	Faecalibaculum
P77	Healthy	2-ABX	OTU2898	23	Verrucomicrobiota	Verrucomicrobiae	Verrucomicrobiales	Akkermansiaceae	Akkermansia
P81	Healthy	2-ABX	OTU2899	23	Verrucomicrobiota	Verrucomicrobiae	Verrucomicrobiales	Akkermansiaceae	Akkermansia
P87	Healthy	2-ABX	OTU2904	23	Verrucomicrobiota	Verrucomicrobiae	Verrucomicrobiales	Akkermansiaceae	Akkermansia
P70	Healthy	CTRL	OTU2980	23	Proteobacteria	Alphaproteobacteria	Rhodospirillales	Rhodospirillales_unknown	Rhodospirillales_unknown
P75	Healthy	CTRL	OTU2980	23	Proteobacteria	Alphaproteobacteria	Rhodospirillales	Rhodospirillales_unknown	Rhodospirillales_unknown
P74	Healthy	CTRL	OTU2983	23	Proteobacteria	Alphaproteobacteria	Rhodospirillales	Rhodospirillales_unknown	Rhodospirillales_unknown
P62	Healthy	CTRL	OTU3546	23	Bacteroidota	Bacteroidia	Bacteroidales	Bacteroidaceae	Bacteroides
P16	BrM endpoint	CTRL	OTU3834	23	Bacteroidota	Bacteroidia	Bacteroidales	Muribaculaceae	Muribaculaceae_unknown
P39	BrM endpoint	CTRL	OTU3851	23	Bacteroidota	Bacteroidia	Bacteroidales	Rikenellaceae	Rikenellaceae.RC9.gut.group
P65	Healthy	CTRL	OTU3851	23	Bacteroidota	Bacteroidia	Bacteroidales	Rikenellaceae	Rikenellaceae.RC9.gut.group
P74	Healthy	CTRL	OTU3851	23	Bacteroidota	Bacteroidia	Bacteroidales	Rikenellaceae	Rikenellaceae.RC9.gut.group
P38	BrM endpoint	CTRL	OTU3854	23	Bacteroidota	Bacteroidia	Bacteroidales	Rikenellaceae	Rikenellaceae.RC9.gut.group
P49	Healthy	4-ABX	OTU3885	23	Bacteroidota	Bacteroidia	Bacteroidales	Tannerellaceae	Parabacteroides
P80	Healthy	2-ABX	OTU3885	23	Bacteroidota	Bacteroidia	Bacteroidales	Tannerellaceae	Parabacteroides
P39	BrM endpoint	CTRL	OTU3887	23	Bacteroidota	Bacteroidia	Bacteroidales	Tannerellaceae	Parabacteroides
P69	Healthy	CTRL	OTU3887	23	Bacteroidota	Bacteroidia	Bacteroidales	Tannerellaceae	Parabacteroides
P77	Healthy	2-ABX	OTU3887	23	Bacteroidota	Bacteroidia	Bacteroidales	Tannerellaceae	Parabacteroides
P83	Healthy	2-ABX	OTU3889	23	Bacteroidota	Bacteroidia	Bacteroidales	Tannerellaceae	Parabacteroides
P87	Healthy	2-ABX	OTU3892	23	Bacteroidota	Bacteroidia	Bacteroidales	Tannerellaceae	Parabacteroides
P20	BrM endpoint	CTRL	OTU3973	23	Bacteroidota	Bacteroidia	Bacteroidales	Muribaculaceae	Muribaculaceae_unknown
P20	BrM endpoint	CTRL	OTU3989	23	Bacteroidota	Bacteroidia	Bacteroidales	Bacteroidaceae	Bacteroides
P20	BrM endpoint	CTRL	OTU3995	23	Bacteroidota	Bacteroidia	Bacteroidales	Bacteroidaceae	Bacteroides
P38	BrM endpoint	CTRL	OTU4048	23	Bacteroidota	Bacteroidia	Bacteroidales	Muribaculaceae	Muribaculaceae_unknown
P71	Healthy	CTRL	OTU4132	23	Firmicutes	Clostridia	Oscillospirales	[Eubacterium].coprostanoligenes.group	[Eubacterium].coprostanoligenes.group_unknown
P56	Healthy	4-ABX	OTU4133	23	Firmicutes	Clostridia	Peptostreptococcales-Tissierellales	Peptostreptococcaceae	Paeniclostridium
P85	Healthy	2-ABX	OTU4184	23	Firmicutes	Clostridia	Lachnospirales	Lachnospiraceae	Lachnoclostridium
P34	BrM endpoint	CTRL	OTU5126	23	Actinobacteriota	Actinobacteria	Corynebacteriales	Corynebacteriaceae	Corynebacterium
P55	Healthy	4-ABX	OTU5230	23	Firmicutes	Clostridia	Lachnospirales	Lachnospiraceae	Blautia
P73	Healthy	CTRL	OTU5341	23	Firmicutes	Clostridia	Lachnospirales	Lachnospiraceae	Lachnospiraceae_unknown
P38	BrM endpoint	CTRL	OTU5345	23	Firmicutes	Clostridia	Lachnospirales	Lachnospiraceae	Lachnospiraceae.NK4A136.group
P38	BrM endpoint	CTRL	OTU5346	23	Firmicutes	Clostridia	Lachnospirales	Lachnospiraceae	Lachnospiraceae_unknown
P61	Healthy	CTRL	OTU5850	23	Firmicutes	Clostridia	Clostridia.vadinBB60.group	Clostridia.vadinBB60.group_unknown	Clostridia.vadinBB60.group_unknown
P83	Healthy	2-ABX	OTU5854	23	Firmicutes	Clostridia	Clostridia.vadinBB60.group	Clostridia.vadinBB60.group_unknown	Clostridia.vadinBB60.group_unknown
P77	Healthy	2-ABX	OTU5857	23	Firmicutes	Clostridia	Clostridia.vadinBB60.group	Clostridia.vadinBB60.group_unknown	Clostridia.vadinBB60.group_unknown
P83	Healthy	2-ABX	OTU5857	23	Firmicutes	Clostridia	Clostridia.vadinBB60.group	Clostridia.vadinBB60.group_unknown	Clostridia.vadinBB60.group_unknown
P63	Healthy	CTRL	OTU5860	23	Firmicutes	Clostridia	Clostridia.vadinBB60.group	Clostridia.vadinBB60.group_unknown	Clostridia.vadinBB60.group_unknown
P71	Healthy	CTRL	OTU5883	23	Firmicutes	Clostridia	Oscillospirales	Oscillospiraceae	Oscillospiraceae_unknown
P78	Healthy	2-ABX	OTU5975	23	Proteobacteria	Gammaproteobacteria	Burkholderiales	Sutterellaceae	Parasutterella
P38	BrM endpoint	CTRL	OTU6269	23	Firmicutes	Clostridia	Lachnospirales	Lachnospiraceae	A2
P19	BrM endpoint	CTRL	OTU6341	23	Firmicutes	Bacilli	Lactobacillales	Lactobacillaceae	Ligilactobacillus
P65	Healthy	CTRL	OTU6506	23	Firmicutes	Bacilli	Erysipelotrichales	Erysipelotrichaceae	Dubosiella
P74	Healthy	CTRL	OTU6559	23	Verrucomicrobiota	Verrucomicrobiae	Verrucomicrobiales	Akkermansiaceae	Akkermansia
P77	Healthy	2-ABX	OTU6560	23	Verrucomicrobiota	Verrucomicrobiae	Verrucomicrobiales	Akkermansiaceae	Akkermansia
P78	Healthy	2-ABX	OTU6561	23	Verrucomicrobiota	Verrucomicrobiae	Verrucomicrobiales	Akkermansiaceae	Akkermansia
P39	BrM endpoint	CTRL	OTU7057	23	Bacteroidota	Bacteroidia	Bacteroidales	Muribaculaceae	Muribaculaceae_unknown
P64	Healthy	CTRL	OTU7543	23	Firmicutes	Clostridia	Lachnospirales	Lachnospiraceae	Marvinbryantia
P80	Healthy	2-ABX	OTU7663	23	Firmicutes	Clostridia	Clostridia.vadinBB60.group	Clostridia.vadinBB60.group_unknown	Clostridia.vadinBB60.group_unknown
P20	BrM endpoint	CTRL	OTU7915	23	Firmicutes	Bacilli	Lactobacillales	Lactobacillaceae	Ligilactobacillus
P75	Healthy	CTRL	OTU8024	23	Firmicutes	Bacilli	Staphylococcales	Staphylococcaceae	Staphylococcus
P16	BrM endpoint	CTRL	OTU8434	23	Firmicutes	Bacilli	Erysipelotrichales	Erysipelotrichaceae	Turicibacter
P61	Healthy	CTRL	OTU8437	23	Firmicutes	Bacilli	Erysipelotrichales	Erysipelotrichaceae	Turicibacter
P73	Healthy	CTRL	OTU8465	23	Firmicutes	Bacilli	Erysipelotrichales	Erysipelotrichaceae	Dubosiella
P73	Healthy	CTRL	OTU8480	23	Firmicutes	Bacilli	Erysipelotrichales	Erysipelatoclostridiaceae	Catenibacterium
P34	BrM endpoint	CTRL	OTU8482	23	Firmicutes	Bacilli	Erysipelotrichales	Erysipelotrichaceae	Dubosiella
P62	Healthy	CTRL	OTU8482	23	Firmicutes	Bacilli	Erysipelotrichales	Erysipelotrichaceae	Dubosiella
P61	Healthy	CTRL	OTU8483	23	Firmicutes	Bacilli	Erysipelotrichales	Erysipelotrichaceae	Dubosiella
P64	Healthy	CTRL	OTU8483	23	Firmicutes	Bacilli	Erysipelotrichales	Erysipelotrichaceae	Dubosiella
P65	Healthy	CTRL	OTU8485	23	Firmicutes	Bacilli	Erysipelotrichales	Erysipelotrichaceae	Dubosiella
P56	Healthy	4-ABX	OTU8519	23	Firmicutes	Bacilli	Erysipelotrichales	Erysipelotrichaceae	Dubosiella
P62	Healthy	CTRL	OTU8540	23	Firmicutes	Bacilli	Erysipelotrichales	Erysipelotrichaceae	Faecalibaculum
P61	Healthy	CTRL	OTU8541	23	Firmicutes	Bacilli	Erysipelotrichales	Erysipelotrichaceae	Faecalibaculum
P20	BrM endpoint	CTRL	OTU856	23	Firmicutes	Bacilli	Lactobacillales	Lactobacillaceae	Ligilactobacillus
P73	Healthy	CTRL	OTU8573	23	Verrucomicrobiota	Verrucomicrobiae	Verrucomicrobiales	Akkermansiaceae	Akkermansia
P70	Healthy	CTRL	OTU8574	23	Verrucomicrobiota	Verrucomicrobiae	Verrucomicrobiales	Akkermansiaceae	Akkermansia
P34	BrM endpoint	CTRL	OTU8576	23	Verrucomicrobiota	Verrucomicrobiae	Verrucomicrobiales	Akkermansiaceae	Akkermansia
P79	Healthy	2-ABX	OTU8578	23	Verrucomicrobiota	Verrucomicrobiae	Verrucomicrobiales	Akkermansiaceae	Akkermansia
P73	Healthy	CTRL	OTU8579	23	Verrucomicrobiota	Verrucomicrobiae	Verrucomicrobiales	Akkermansiaceae	Akkermansia
P34	BrM endpoint	CTRL	OTU8581	23	Verrucomicrobiota	Verrucomicrobiae	Verrucomicrobiales	Akkermansiaceae	Akkermansia
P38	BrM endpoint	CTRL	OTU8632	23	Proteobacteria	Alphaproteobacteria	Rhodospirillales	Rhodospirillales_unknown	Rhodospirillales_unknown
P74	Healthy	CTRL	OTU8632	23	Proteobacteria	Alphaproteobacteria	Rhodospirillales	Rhodospirillales_unknown	Rhodospirillales_unknown
P38	BrM endpoint	CTRL	OTU8633	23	Proteobacteria	Alphaproteobacteria	Rhodospirillales	Rhodospirillales_unknown	Rhodospirillales_unknown
P74	Healthy	CTRL	OTU8638	23	Proteobacteria	Alphaproteobacteria	Rhodospirillales	Rhodospirillales_unknown	Rhodospirillales_unknown
P20	BrM endpoint	CTRL	OTU9280	23	Bacteroidota	Bacteroidia	Bacteroidales	Bacteroidaceae	Bacteroides
P20	BrM endpoint	CTRL	OTU9293	23	Bacteroidota	Bacteroidia	Bacteroidales	Bacteroidaceae	Bacteroides
P65	Healthy	CTRL	OTU9478	23	Bacteroidota	Bacteroidia	Bacteroidales	Rikenellaceae	Alistipes
P74	Healthy	CTRL	OTU9483	23	Bacteroidota	Bacteroidia	Bacteroidales	Rikenellaceae	Alistipes
P16	BrM endpoint	CTRL	OTU9554	23	Bacteroidota	Bacteroidia	Bacteroidales	Muribaculaceae	Muribaculaceae_unknown
P39	BrM endpoint	CTRL	OTU9582	23	Bacteroidota	Bacteroidia	Bacteroidales	Rikenellaceae	Rikenellaceae.RC9.gut.group
P81	Healthy	2-ABX	OTU9610	23	Bacteroidota	Bacteroidia	Bacteroidales	Tannerellaceae	Parabacteroides
P64	Healthy	CTRL	OTU9716	23	Bacteroidota	Bacteroidia	Bacteroidales	Bacteroidaceae	Bacteroides
P38	BrM endpoint	CTRL	OTU9893	23	Firmicutes	Clostridia	Oscillospirales	[Eubacterium].coprostanoligenes.group	[Eubacterium].coprostanoligenes.group_unknown
P79	Healthy	2-ABX	OTU9911	23	Firmicutes	Clostridia	Peptostreptococcales-Tissierellales	Peptostreptococcaceae	Clostridioides
P64	Healthy	CTRL	OTU1009	22	Firmicutes	Bacilli	Erysipelotrichales	Erysipelotrichaceae	Dubosiella
P56	Healthy	4-ABX	OTU1043	22	Firmicutes	Bacilli	Erysipelotrichales	Erysipelotrichaceae	Faecalibaculum
P63	Healthy	CTRL	OTU1044	22	Firmicutes	Bacilli	Erysipelotrichales	Erysipelotrichaceae	Faecalibaculum
P19	BrM endpoint	CTRL	OTU1057	22	Verrucomicrobiota	Verrucomicrobiae	Verrucomicrobiales	Akkermansiaceae	Akkermansia
P69	Healthy	CTRL	OTU1057	22	Verrucomicrobiota	Verrucomicrobiae	Verrucomicrobiales	Akkermansiaceae	Akkermansia
P84	Healthy	2-ABX	OTU1057	22	Verrucomicrobiota	Verrucomicrobiae	Verrucomicrobiales	Akkermansiaceae	Akkermansia
P77	Healthy	2-ABX	OTU1058	22	Verrucomicrobiota	Verrucomicrobiae	Verrucomicrobiales	Akkermansiaceae	Akkermansia
P19	BrM endpoint	CTRL	OTU1059	22	Verrucomicrobiota	Verrucomicrobiae	Verrucomicrobiales	Akkermansiaceae	Akkermansia
P87	Healthy	2-ABX	OTU1062	22	Verrucomicrobiota	Verrucomicrobiae	Verrucomicrobiales	Akkermansiaceae	Akkermansia
P70	Healthy	CTRL	OTU11157	22	Firmicutes	Clostridia	Lachnospirales	Lachnospiraceae	Blautia
P70	Healthy	CTRL	OTU11166	22	Firmicutes	Clostridia	Lachnospirales	Lachnospiraceae	Blautia
P20	BrM endpoint	CTRL	OTU11237	22	Firmicutes	Clostridia	Lachnospirales	Lachnospiraceae	Roseburia
P16	BrM endpoint	CTRL	OTU11261	22	Desulfobacterota	Desulfovibrionia	Desulfovibrionales	Desulfovibrionaceae	Desulfovibrio
P56	Healthy	4-ABX	OTU11542	22	Proteobacteria	Gammaproteobacteria	Pseudomonadales	Pseudomonadaceae	Pseudomonas
P39	BrM endpoint	CTRL	OTU11898	22	Firmicutes	Clostridia	Oscillospirales	Oscillospiraceae	Oscillibacter
P87	Healthy	2-ABX	OTU11901	22	Firmicutes	Clostridia	Clostridia.vadinBB60.group	Clostridia.vadinBB60.group_unknown	Clostridia.vadinBB60.group_unknown
P78	Healthy	2-ABX	OTU11904	22	Firmicutes	Clostridia	Clostridia.vadinBB60.group	Clostridia.vadinBB60.group_unknown	Clostridia.vadinBB60.group_unknown
P63	Healthy	CTRL	OTU11929	22	Firmicutes	Clostridia	Oscillospirales	Oscillospiraceae	Oscillospiraceae_unknown
P34	BrM endpoint	CTRL	OTU1237	22	Bacteroidota	Bacteroidia	Bacteroidales	Bacteroidaceae	Bacteroides
P69	Healthy	CTRL	OTU1242	22	Bacteroidota	Bacteroidia	Bacteroidales	Bacteroidaceae	Bacteroides
P61	Healthy	CTRL	OTU1487	22	Bacteroidota	Bacteroidia	Bacteroidales	Muribaculaceae	Muribaculaceae_unknown
P77	Healthy	2-ABX	OTU1773	22	Proteobacteria	Gammaproteobacteria	Enterobacterales	Enterobacteriaceae	Escherichia-Shigella
P83	Healthy	2-ABX	OTU1773	22	Proteobacteria	Gammaproteobacteria	Enterobacterales	Enterobacteriaceae	Escherichia-Shigella
P84	Healthy	2-ABX	OTU1774	22	Proteobacteria	Gammaproteobacteria	Enterobacterales	Enterobacteriaceae	Escherichia-Shigella
P86	Healthy	2-ABX	OTU1775	22	Proteobacteria	Gammaproteobacteria	Enterobacterales	Enterobacteriaceae	Escherichia-Shigella
P80	Healthy	2-ABX	OTU1776	22	Proteobacteria	Gammaproteobacteria	Enterobacterales	Enterobacteriaceae	Escherichia-Shigella
P84	Healthy	2-ABX	OTU1776	22	Proteobacteria	Gammaproteobacteria	Enterobacterales	Enterobacteriaceae	Escherichia-Shigella
P71	Healthy	CTRL	OTU2024	22	Firmicutes	Clostridia	Lachnospirales	Lachnospiraceae	Lachnospiraceae_unknown
P38	BrM endpoint	CTRL	OTU2143	22	Firmicutes	Clostridia	Oscillospirales	Oscillospiraceae	Oscillibacter
P39	BrM endpoint	CTRL	OTU2371	22	Firmicutes	Bacilli	Lactobacillales	Lactobacillaceae	Ligilactobacillus
P20	BrM endpoint	CTRL	OTU2375	22	Firmicutes	Bacilli	Lactobacillales	Lactobacillaceae	Ligilactobacillus
P49	Healthy	4-ABX	OTU2736	22	Firmicutes	Bacilli	Lactobacillales	Streptococcaceae	Lactococcus
P61	Healthy	CTRL	OTU2765	22	Firmicutes	Bacilli	Erysipelotrichales	Erysipelotrichaceae	Turicibacter
P61	Healthy	CTRL	OTU2809	22	Firmicutes	Bacilli	Erysipelotrichales	Erysipelatoclostridiaceae	Catenibacterium
P38	BrM endpoint	CTRL	OTU2810	22	Firmicutes	Bacilli	Erysipelotrichales	Erysipelotrichaceae	Dubosiella
P38	BrM endpoint	CTRL	OTU2814	22	Firmicutes	Bacilli	Erysipelotrichales	Erysipelotrichaceae	Dubosiella
P61	Healthy	CTRL	OTU2843	22	Firmicutes	Bacilli	Erysipelotrichales	Erysipelotrichaceae	Dubosiella
P65	Healthy	CTRL	OTU2869	22	Firmicutes	Bacilli	Erysipelotrichales	Erysipelotrichaceae	Faecalibaculum
P61	Healthy	CTRL	OTU2870	22	Firmicutes	Bacilli	Erysipelotrichales	Erysipelotrichaceae	Faecalibaculum
P61	Healthy	CTRL	OTU2873	22	Firmicutes	Bacilli	Erysipelotrichales	Erysipelotrichaceae	Faecalibaculum
P63	Healthy	CTRL	OTU2873	22	Firmicutes	Bacilli	Erysipelotrichales	Erysipelotrichaceae	Faecalibaculum
P79	Healthy	2-ABX	OTU2898	22	Verrucomicrobiota	Verrucomicrobiae	Verrucomicrobiales	Akkermansiaceae	Akkermansia
P81	Healthy	2-ABX	OTU2900	22	Verrucomicrobiota	Verrucomicrobiae	Verrucomicrobiales	Akkermansiaceae	Akkermansia
P87	Healthy	2-ABX	OTU2900	22	Verrucomicrobiota	Verrucomicrobiae	Verrucomicrobiales	Akkermansiaceae	Akkermansia
P39	BrM endpoint	CTRL	OTU2903	22	Verrucomicrobiota	Verrucomicrobiae	Verrucomicrobiales	Akkermansiaceae	Akkermansia
P78	Healthy	2-ABX	OTU2904	22	Verrucomicrobiota	Verrucomicrobiae	Verrucomicrobiales	Akkermansiaceae	Akkermansia
P20	BrM endpoint	CTRL	OTU3560	22	Bacteroidota	Bacteroidia	Bacteroidales	Bacteroidaceae	Bacteroides
P74	Healthy	CTRL	OTU3767	22	Bacteroidota	Bacteroidia	Bacteroidales	Rikenellaceae	Alistipes
P61	Healthy	CTRL	OTU3785	22	Bacteroidota	Bacteroidia	Bacteroidales	Muribaculaceae	Muribaculaceae_unknown
P16	BrM endpoint	CTRL	OTU3828	22	Bacteroidota	Bacteroidia	Bacteroidales	Muribaculaceae	Muribaculaceae_unknown
P80	Healthy	2-ABX	OTU3886	22	Bacteroidota	Bacteroidia	Bacteroidales	Tannerellaceae	Parabacteroides
P81	Healthy	2-ABX	OTU3887	22	Bacteroidota	Bacteroidia	Bacteroidales	Tannerellaceae	Parabacteroides
P49	Healthy	4-ABX	OTU3888	22	Bacteroidota	Bacteroidia	Bacteroidales	Tannerellaceae	Parabacteroides
P77	Healthy	2-ABX	OTU3889	22	Bacteroidota	Bacteroidia	Bacteroidales	Tannerellaceae	Parabacteroides
P80	Healthy	2-ABX	OTU3891	22	Bacteroidota	Bacteroidia	Bacteroidales	Tannerellaceae	Parabacteroides
P20	BrM endpoint	CTRL	OTU3945	22	Bacteroidota	Bacteroidia	Bacteroidales	Muribaculaceae	Muribaculaceae_unknown
P61	Healthy	CTRL	OTU3968	22	Bacteroidota	Bacteroidia	Bacteroidales	Prevotellaceae	Prevotellaceae_unknown
P61	Healthy	CTRL	OTU3969	22	Bacteroidota	Bacteroidia	Bacteroidales	Prevotellaceae	Prevotellaceae_unknown
P81	Healthy	2-ABX	OTU3989	22	Bacteroidota	Bacteroidia	Bacteroidales	Bacteroidaceae	Bacteroides
P38	BrM endpoint	CTRL	OTU4035	22	Bacteroidota	Bacteroidia	Bacteroidales	Muribaculaceae	Muribaculaceae_unknown
P38	BrM endpoint	CTRL	OTU411	22	Firmicutes	Clostridia	Lachnospirales	Lachnospiraceae	Lachnospiraceae.NK4A136.group
P80	Healthy	2-ABX	OTU4139	22	Firmicutes	Clostridia	Peptostreptococcales-Tissierellales	Peptostreptococcaceae	Clostridioides
P79	Healthy	2-ABX	OTU4147	22	Firmicutes	Clostridia	Peptostreptococcales-Tissierellales	Peptostreptococcaceae	Clostridioides
P85	Healthy	2-ABX	OTU4182	22	Firmicutes	Clostridia	Lachnospirales	Lachnospiraceae	Lachnoclostridium
P87	Healthy	2-ABX	OTU4607	22	Proteobacteria	Gammaproteobacteria	Enterobacterales	Enterobacteriaceae	Escherichia-Shigella
P20	BrM endpoint	CTRL	OTU501	22	Actinobacteriota	Coriobacteriia	Coriobacteriales	Eggerthellaceae	Enterorhabdus
P65	Healthy	CTRL	OTU5218	22	Firmicutes	Clostridia	Lachnospirales	Lachnospiraceae	Lachnospiraceae_unknown
P69	Healthy	CTRL	OTU5229	22	Firmicutes	Clostridia	Lachnospirales	Lachnospiraceae	Blautia
P70	Healthy	CTRL	OTU5229	22	Firmicutes	Clostridia	Lachnospirales	Lachnospiraceae	Blautia
P69	Healthy	CTRL	OTU5231	22	Firmicutes	Clostridia	Lachnospirales	Lachnospiraceae	Blautia
P70	Healthy	CTRL	OTU5238	22	Firmicutes	Clostridia	Lachnospirales	Lachnospiraceae	Blautia
P64	Healthy	CTRL	OTU5408	22	Firmicutes	Clostridia	Oscillospirales	Butyricicoccaceae	Butyricicoccus
P79	Healthy	2-ABX	OTU5853	22	Firmicutes	Clostridia	Clostridia.vadinBB60.group	Clostridia.vadinBB60.group_unknown	Clostridia.vadinBB60.group_unknown
P81	Healthy	2-ABX	OTU5969	22	Proteobacteria	Gammaproteobacteria	Burkholderiales	Sutterellaceae	Parasutterella
P81	Healthy	2-ABX	OTU5971	22	Proteobacteria	Gammaproteobacteria	Burkholderiales	Sutterellaceae	Parasutterella
P84	Healthy	2-ABX	OTU5972	22	Proteobacteria	Gammaproteobacteria	Burkholderiales	Sutterellaceae	Parasutterella
P71	Healthy	CTRL	OTU6278	22	Firmicutes	Clostridia	Lachnospirales	Lachnospiraceae	Lachnospiraceae.NK4A136.group
P61	Healthy	CTRL	OTU6506	22	Firmicutes	Bacilli	Erysipelotrichales	Erysipelotrichaceae	Dubosiella
P65	Healthy	CTRL	OTU6512	22	Firmicutes	Bacilli	Erysipelotrichales	Erysipelotrichaceae	Dubosiella
P73	Healthy	CTRL	OTU6512	22	Firmicutes	Bacilli	Erysipelotrichales	Erysipelotrichaceae	Dubosiella
P81	Healthy	2-ABX	OTU6559	22	Verrucomicrobiota	Verrucomicrobiae	Verrucomicrobiales	Akkermansiaceae	Akkermansia
P19	BrM endpoint	CTRL	OTU6560	22	Verrucomicrobiota	Verrucomicrobiae	Verrucomicrobiales	Akkermansiaceae	Akkermansia
P69	Healthy	CTRL	OTU6560	22	Verrucomicrobiota	Verrucomicrobiae	Verrucomicrobiales	Akkermansiaceae	Akkermansia
P79	Healthy	2-ABX	OTU6560	22	Verrucomicrobiota	Verrucomicrobiae	Verrucomicrobiales	Akkermansiaceae	Akkermansia
P69	Healthy	CTRL	OTU6565	22	Verrucomicrobiota	Verrucomicrobiae	Verrucomicrobiales	Akkermansiaceae	Akkermansia
P75	Healthy	CTRL	OTU6593	22	Proteobacteria	Alphaproteobacteria	Rhodospirillales	Rhodospirillales_unknown	Rhodospirillales_unknown
P70	Healthy	CTRL	OTU6736	22	Bacteroidota	Bacteroidia	Bacteroidales	Bacteroidaceae	Bacteroides
P19	BrM endpoint	CTRL	OTU6738	22	Bacteroidota	Bacteroidia	Bacteroidales	Bacteroidaceae	Bacteroides
P73	Healthy	CTRL	OTU6985	22	Bacteroidota	Bacteroidia	Bacteroidales	Rikenellaceae	Rikenellaceae.RC9.gut.group
P16	BrM endpoint	CTRL	OTU7028	22	Bacteroidota	Bacteroidia	Bacteroidales	Bacteroidaceae	Bacteroides
P70	Healthy	CTRL	OTU7519	22	Firmicutes	Clostridia	Lachnospirales	Lachnospiraceae	Blautia
P64	Healthy	CTRL	OTU7530	22	Firmicutes	Clostridia	Lachnospirales	Lachnospiraceae	Lachnospiraceae_unknown
P56	Healthy	4-ABX	OTU7954	22	Firmicutes	Bacilli	Lactobacillales	Lactobacillaceae	Leuconostoc
P56	Healthy	4-ABX	OTU7955	22	Firmicutes	Bacilli	Lactobacillales	Lactobacillaceae	Leuconostoc
P38	BrM endpoint	CTRL	OTU8435	22	Firmicutes	Bacilli	Erysipelotrichales	Erysipelotrichaceae	Turicibacter
P61	Healthy	CTRL	OTU8435	22	Firmicutes	Bacilli	Erysipelotrichales	Erysipelotrichaceae	Turicibacter
P65	Healthy	CTRL	OTU8463	22	Firmicutes	Bacilli	Erysipelotrichales	Erysipelotrichaceae	Dubosiella
P61	Healthy	CTRL	OTU8481	22	Firmicutes	Bacilli	Erysipelotrichales	Erysipelotrichaceae	Dubosiella
P75	Healthy	CTRL	OTU8481	22	Firmicutes	Bacilli	Erysipelotrichales	Erysipelotrichaceae	Dubosiella
P49	Healthy	4-ABX	OTU8573	22	Verrucomicrobiota	Verrucomicrobiae	Verrucomicrobiales	Akkermansiaceae	Akkermansia
P19	BrM endpoint	CTRL	OTU8580	22	Verrucomicrobiota	Verrucomicrobiae	Verrucomicrobiales	Akkermansiaceae	Akkermansia
P81	Healthy	2-ABX	OTU8580	22	Verrucomicrobiota	Verrucomicrobiae	Verrucomicrobiales	Akkermansiaceae	Akkermansia
P65	Healthy	CTRL	OTU872	22	Firmicutes	Bacilli	Lactobacillales	Lactobacillaceae	Limosilactobacillus
P20	BrM endpoint	CTRL	OTU9296	22	Bacteroidota	Bacteroidia	Bacteroidales	Bacteroidaceae	Bacteroides
P74	Healthy	CTRL	OTU9484	22	Bacteroidota	Bacteroidia	Bacteroidales	Rikenellaceae	Alistipes
P19	BrM endpoint	CTRL	OTU9496	22	Bacteroidota	Bacteroidia	Bacteroidales	Rikenellaceae	Alistipes
P20	BrM endpoint	CTRL	OTU9575	22	Bacteroidota	Bacteroidia	Bacteroidales	Marinifilaceae	Odoribacter
P39	BrM endpoint	CTRL	OTU9583	22	Bacteroidota	Bacteroidia	Bacteroidales	Rikenellaceae	Rikenellaceae.RC9.gut.group
P39	BrM endpoint	CTRL	OTU9585	22	Bacteroidota	Bacteroidia	Bacteroidales	Rikenellaceae	Rikenellaceae.RC9.gut.group
P39	BrM endpoint	CTRL	OTU9611	22	Bacteroidota	Bacteroidia	Bacteroidales	Tannerellaceae	Parabacteroides
P83	Healthy	2-ABX	OTU9611	22	Bacteroidota	Bacteroidia	Bacteroidales	Tannerellaceae	Parabacteroides
P49	Healthy	4-ABX	OTU9612	22	Bacteroidota	Bacteroidia	Bacteroidales	Tannerellaceae	Parabacteroides
P77	Healthy	2-ABX	OTU9612	22	Bacteroidota	Bacteroidia	Bacteroidales	Tannerellaceae	Parabacteroides
P87	Healthy	2-ABX	OTU9614	22	Bacteroidota	Bacteroidia	Bacteroidales	Tannerellaceae	Parabacteroides
P70	Healthy	CTRL	OTU9615	22	Bacteroidota	Bacteroidia	Bacteroidales	Tannerellaceae	Parabacteroides
P49	Healthy	4-ABX	OTU9617	22	Bacteroidota	Bacteroidia	Bacteroidales	Tannerellaceae	Parabacteroides
P62	Healthy	CTRL	OTU9721	22	Bacteroidota	Bacteroidia	Bacteroidales	Bacteroidaceae	Bacteroides
P71	Healthy	CTRL	OTU1006	21	Firmicutes	Bacilli	Erysipelotrichales	Erysipelotrichaceae	Dubosiella
P74	Healthy	CTRL	OTU1057	21	Verrucomicrobiota	Verrucomicrobiae	Verrucomicrobiales	Akkermansiaceae	Akkermansia
P81	Healthy	2-ABX	OTU1057	21	Verrucomicrobiota	Verrucomicrobiae	Verrucomicrobiales	Akkermansiaceae	Akkermansia
P38	BrM endpoint	CTRL	OTU11039	21	Firmicutes	Clostridia	Lachnospirales	Lachnospiraceae	Marvinbryantia
P16	BrM endpoint	CTRL	OTU11059	21	Actinobacteriota	Actinobacteria	Corynebacteriales	Corynebacteriaceae	Corynebacterium
P70	Healthy	CTRL	OTU11155	21	Firmicutes	Clostridia	Lachnospirales	Lachnospiraceae	Blautia
P73	Healthy	CTRL	OTU11161	21	Firmicutes	Clostridia	Lachnospirales	Lachnospiraceae	Blautia
P74	Healthy	CTRL	OTU11164	21	Firmicutes	Clostridia	Lachnospirales	Lachnospiraceae	Blautia
P70	Healthy	CTRL	OTU11165	21	Firmicutes	Clostridia	Lachnospirales	Lachnospiraceae	Blautia
P73	Healthy	CTRL	OTU11231	21	Firmicutes	Clostridia	Lachnospirales	Lachnospiraceae	Lachnospiraceae_unknown
P73	Healthy	CTRL	OTU11901	21	Firmicutes	Clostridia	Clostridia.vadinBB60.group	Clostridia.vadinBB60.group_unknown	Clostridia.vadinBB60.group_unknown
P79	Healthy	2-ABX	OTU11902	21	Firmicutes	Clostridia	Clostridia.vadinBB60.group	Clostridia.vadinBB60.group_unknown	Clostridia.vadinBB60.group_unknown
P79	Healthy	2-ABX	OTU11905	21	Firmicutes	Clostridia	Clostridia.vadinBB60.group	Clostridia.vadinBB60.group_unknown	Clostridia.vadinBB60.group_unknown
P87	Healthy	2-ABX	OTU11907	21	Firmicutes	Clostridia	Clostridia.vadinBB60.group	Clostridia.vadinBB60.group_unknown	Clostridia.vadinBB60.group_unknown
P83	Healthy	2-ABX	OTU1236	21	Bacteroidota	Bacteroidia	Bacteroidales	Bacteroidaceae	Bacteroides
P34	BrM endpoint	CTRL	OTU1238	21	Bacteroidota	Bacteroidia	Bacteroidales	Bacteroidaceae	Bacteroides
P77	Healthy	2-ABX	OTU1238	21	Bacteroidota	Bacteroidia	Bacteroidales	Bacteroidaceae	Bacteroides
P19	BrM endpoint	CTRL	OTU1239	21	Bacteroidota	Bacteroidia	Bacteroidales	Bacteroidaceae	Bacteroides
P77	Healthy	2-ABX	OTU1239	21	Bacteroidota	Bacteroidia	Bacteroidales	Bacteroidaceae	Bacteroides
P83	Healthy	2-ABX	OTU1240	21	Bacteroidota	Bacteroidia	Bacteroidales	Bacteroidaceae	Bacteroides
P38	BrM endpoint	CTRL	OTU12409	21	Firmicutes	Clostridia	Lachnospirales	Lachnospiraceae	Lachnospiraceae.NK4A136.group
P74	Healthy	CTRL	OTU13576	21	Actinobacteriota	Coriobacteriia	Coriobacteriales	Eggerthellaceae	Parvibacter
P62	Healthy	CTRL	OTU1459	21	Bacteroidota	Bacteroidia	Bacteroidales	Rikenellaceae	Alistipes
P77	Healthy	2-ABX	OTU1775	21	Proteobacteria	Gammaproteobacteria	Enterobacterales	Enterobacteriaceae	Escherichia-Shigella
P78	Healthy	2-ABX	OTU1777	21	Proteobacteria	Gammaproteobacteria	Enterobacterales	Enterobacteriaceae	Escherichia-Shigella
P77	Healthy	2-ABX	OTU1778	21	Proteobacteria	Gammaproteobacteria	Enterobacterales	Enterobacteriaceae	Escherichia-Shigella
P79	Healthy	2-ABX	OTU1778	21	Proteobacteria	Gammaproteobacteria	Enterobacterales	Enterobacteriaceae	Escherichia-Shigella
P83	Healthy	2-ABX	OTU1779	21	Proteobacteria	Gammaproteobacteria	Enterobacterales	Enterobacteriaceae	Escherichia-Shigella
P84	Healthy	2-ABX	OTU1779	21	Proteobacteria	Gammaproteobacteria	Enterobacterales	Enterobacteriaceae	Escherichia-Shigella
P83	Healthy	2-ABX	OTU1780	21	Proteobacteria	Gammaproteobacteria	Enterobacterales	Enterobacteriaceae	Escherichia-Shigella
P39	BrM endpoint	CTRL	OTU2159	21	Firmicutes	Clostridia	Oscillospirales	Oscillospiraceae	Colidextribacter
P65	Healthy	CTRL	OTU2808	21	Firmicutes	Bacilli	Erysipelotrichales	Erysipelotrichaceae	Dubosiella
P71	Healthy	CTRL	OTU2808	21	Firmicutes	Bacilli	Erysipelotrichales	Erysipelotrichaceae	Dubosiella
P64	Healthy	CTRL	OTU2809	21	Firmicutes	Bacilli	Erysipelotrichales	Erysipelatoclostridiaceae	Catenibacterium
P16	BrM endpoint	CTRL	OTU2817	21	Firmicutes	Bacilli	Erysipelotrichales	Erysipelotrichaceae	Dubosiella
P73	Healthy	CTRL	OTU2877	21	Firmicutes	Bacilli	Erysipelotrichales	Erysipelotrichaceae	[Clostridium].innocuum.group
P16	BrM endpoint	CTRL	OTU2897	21	Verrucomicrobiota	Verrucomicrobiae	Verrucomicrobiales	Akkermansiaceae	Akkermansia
P80	Healthy	2-ABX	OTU2897	21	Verrucomicrobiota	Verrucomicrobiae	Verrucomicrobiales	Akkermansiaceae	Akkermansia
P86	Healthy	2-ABX	OTU2898	21	Verrucomicrobiota	Verrucomicrobiae	Verrucomicrobiales	Akkermansiaceae	Akkermansia
P74	Healthy	CTRL	OTU2899	21	Verrucomicrobiota	Verrucomicrobiae	Verrucomicrobiales	Akkermansiaceae	Akkermansia
P83	Healthy	2-ABX	OTU2900	21	Verrucomicrobiota	Verrucomicrobiae	Verrucomicrobiales	Akkermansiaceae	Akkermansia
P19	BrM endpoint	CTRL	OTU2979	21	Proteobacteria	Alphaproteobacteria	Rhodospirillales	Rhodospirillales_unknown	Rhodospirillales_unknown
P20	BrM endpoint	CTRL	OTU3533	21	Bacteroidota	Bacteroidia	Bacteroidales	Bacteroidaceae	Bacteroides
P61	Healthy	CTRL	OTU3533	21	Bacteroidota	Bacteroidia	Bacteroidales	Bacteroidaceae	Bacteroides
P20	BrM endpoint	CTRL	OTU3764	21	Bacteroidota	Bacteroidia	Bacteroidales	Rikenellaceae	Alistipes
P39	BrM endpoint	CTRL	OTU3764	21	Bacteroidota	Bacteroidia	Bacteroidales	Rikenellaceae	Alistipes
P19	BrM endpoint	CTRL	OTU3769	21	Bacteroidota	Bacteroidia	Bacteroidales	Rikenellaceae	Alistipes
P19	BrM endpoint	CTRL	OTU3772	21	Bacteroidota	Bacteroidia	Bacteroidales	Rikenellaceae	Alistipes
P63	Healthy	CTRL	OTU3772	21	Bacteroidota	Bacteroidia	Bacteroidales	Rikenellaceae	Alistipes
P61	Healthy	CTRL	OTU3817	21	Bacteroidota	Bacteroidia	Bacteroidales	Muribaculaceae	Muribaculaceae_unknown
P73	Healthy	CTRL	OTU3849	21	Bacteroidota	Bacteroidia	Bacteroidales	Rikenellaceae	Rikenellaceae.RC9.gut.group
P38	BrM endpoint	CTRL	OTU3851	21	Bacteroidota	Bacteroidia	Bacteroidales	Rikenellaceae	Rikenellaceae.RC9.gut.group
P55	Healthy	4-ABX	OTU3851	21	Bacteroidota	Bacteroidia	Bacteroidales	Rikenellaceae	Rikenellaceae.RC9.gut.group
P73	Healthy	CTRL	OTU3852	21	Bacteroidota	Bacteroidia	Bacteroidales	Rikenellaceae	Rikenellaceae.RC9.gut.group
P39	BrM endpoint	CTRL	OTU3854	21	Bacteroidota	Bacteroidia	Bacteroidales	Rikenellaceae	Rikenellaceae.RC9.gut.group
P78	Healthy	2-ABX	OTU3890	21	Bacteroidota	Bacteroidia	Bacteroidales	Tannerellaceae	Parabacteroides
P83	Healthy	2-ABX	OTU3891	21	Bacteroidota	Bacteroidia	Bacteroidales	Tannerellaceae	Parabacteroides
P16	BrM endpoint	CTRL	OTU3964	21	Bacteroidota	Bacteroidia	Bacteroidales	Prevotellaceae	Prevotellaceae_unknown
P62	Healthy	CTRL	OTU3988	21	Bacteroidota	Bacteroidia	Bacteroidales	Bacteroidaceae	Bacteroides
P81	Healthy	2-ABX	OTU3990	21	Bacteroidota	Bacteroidia	Bacteroidales	Bacteroidaceae	Bacteroides
P62	Healthy	CTRL	OTU3992	21	Bacteroidota	Bacteroidia	Bacteroidales	Bacteroidaceae	Bacteroides
P65	Healthy	CTRL	OTU4033	21	Bacteroidota	Bacteroidia	Bacteroidales	Muribaculaceae	Muribaculaceae_unknown
P65	Healthy	CTRL	OTU4038	21	Bacteroidota	Bacteroidia	Bacteroidales	Muribaculaceae	Muribaculaceae_unknown
P85	Healthy	2-ABX	OTU4602	21	Proteobacteria	Gammaproteobacteria	Enterobacterales	Enterobacteriaceae	Escherichia-Shigella
P16	BrM endpoint	CTRL	OTU5124	21	Actinobacteriota	Actinobacteria	Bifidobacteriales	Bifidobacteriaceae	Bifidobacterium
P65	Healthy	CTRL	OTU5124	21	Actinobacteriota	Actinobacteria	Bifidobacteriales	Bifidobacteriaceae	Bifidobacterium
P20	BrM endpoint	CTRL	OTU5208	21	Firmicutes	Clostridia	Lachnospirales	Lachnospiraceae	Lachnospiraceae_unknown
P70	Healthy	CTRL	OTU5237	21	Firmicutes	Clostridia	Lachnospirales	Lachnospiraceae	Blautia
P61	Healthy	CTRL	OTU5279	21	Firmicutes	Clostridia	Lachnospirales	Lachnospiraceae	Lachnospiraceae.NK4A136.group
P39	BrM endpoint	CTRL	OTU5281	21	Firmicutes	Clostridia	Lachnospirales	Lachnospiraceae	Lachnospiraceae_unknown
P64	Healthy	CTRL	OTU5317	21	Firmicutes	Clostridia	Lachnospirales	Lachnospiraceae	[Eubacterium].xylanophilum.group
P71	Healthy	CTRL	OTU5337	21	Firmicutes	Clostridia	Lachnospirales	Lachnospiraceae	Lachnospiraceae_unknown
P73	Healthy	CTRL	OTU5339	21	Firmicutes	Clostridia	Lachnospirales	Lachnospiraceae	Lachnospiraceae_unknown
P65	Healthy	CTRL	OTU5341	21	Firmicutes	Clostridia	Lachnospirales	Lachnospiraceae	Lachnospiraceae_unknown
P74	Healthy	CTRL	OTU5395	21	Desulfobacterota	Desulfovibrionia	Desulfovibrionales	Desulfovibrionaceae	Bilophila
P56	Healthy	4-ABX	OTU5582	21	Proteobacteria	Gammaproteobacteria	Pseudomonadales	Pseudomonadaceae	Pseudomonas
P73	Healthy	CTRL	OTU57	21	Firmicutes	Clostridia	Lachnospirales	Lachnospiraceae	Lachnoclostridium
P39	BrM endpoint	CTRL	OTU5884	21	Firmicutes	Clostridia	Oscillospirales	Oscillospiraceae	Oscillospiraceae_unknown
P78	Healthy	2-ABX	OTU5971	21	Proteobacteria	Gammaproteobacteria	Burkholderiales	Sutterellaceae	Parasutterella
P78	Healthy	2-ABX	OTU5972	21	Proteobacteria	Gammaproteobacteria	Burkholderiales	Sutterellaceae	Parasutterella
P81	Healthy	2-ABX	OTU5974	21	Proteobacteria	Gammaproteobacteria	Burkholderiales	Sutterellaceae	Parasutterella
P39	BrM endpoint	CTRL	OTU620	21	Bacteroidota	Bacteroidia	Bacteroidales	Muribaculaceae	Muribaculaceae_unknown
P71	Healthy	CTRL	OTU6509	21	Firmicutes	Bacilli	Erysipelotrichales	Erysipelotrichaceae	Dubosiella
P34	BrM endpoint	CTRL	OTU6559	21	Verrucomicrobiota	Verrucomicrobiae	Verrucomicrobiales	Akkermansiaceae	Akkermansia
P62	Healthy	CTRL	OTU6559	21	Verrucomicrobiota	Verrucomicrobiae	Verrucomicrobiales	Akkermansiaceae	Akkermansia
P19	BrM endpoint	CTRL	OTU6561	21	Verrucomicrobiota	Verrucomicrobiae	Verrucomicrobiales	Akkermansiaceae	Akkermansia
P74	Healthy	CTRL	OTU6567	21	Verrucomicrobiota	Verrucomicrobiae	Verrucomicrobiales	Akkermansiaceae	Akkermansia
P78	Healthy	2-ABX	OTU6567	21	Verrucomicrobiota	Verrucomicrobiae	Verrucomicrobiales	Akkermansiaceae	Akkermansia
P74	Healthy	CTRL	OTU6589	21	Proteobacteria	Alphaproteobacteria	Rhodospirillales	Rhodospirillales_unknown	Rhodospirillales_unknown
P81	Healthy	2-ABX	OTU6736	21	Bacteroidota	Bacteroidia	Bacteroidales	Bacteroidaceae	Bacteroides
P71	Healthy	CTRL	OTU7031	21	Bacteroidota	Bacteroidia	Bacteroidales	Bacteroidaceae	Bacteroides
P80	Healthy	2-ABX	OTU7091	21	Firmicutes	Clostridia	Peptostreptococcales-Tissierellales	Peptostreptococcaceae	Clostridioides
P85	Healthy	2-ABX	OTU7109	21	Firmicutes	Clostridia	Lachnospirales	Lachnospiraceae	Lachnoclostridium
P70	Healthy	CTRL	OTU7521	21	Firmicutes	Clostridia	Lachnospirales	Lachnospiraceae	Blautia
P74	Healthy	CTRL	OTU7694	21	Proteobacteria	Gammaproteobacteria	Burkholderiales	Sutterellaceae	Parasutterella
P16	BrM endpoint	CTRL	OTU7916	21	Firmicutes	Bacilli	Lactobacillales	Lactobacillaceae	Ligilactobacillus
P61	Healthy	CTRL	OTU8433	21	Firmicutes	Bacilli	Erysipelotrichales	Erysipelotrichaceae	Turicibacter
P73	Healthy	CTRL	OTU8479	21	Firmicutes	Bacilli	Erysipelotrichales	Erysipelotrichaceae	Dubosiella
P61	Healthy	CTRL	OTU8480	21	Firmicutes	Bacilli	Erysipelotrichales	Erysipelatoclostridiaceae	Catenibacterium
P75	Healthy	CTRL	OTU8482	21	Firmicutes	Bacilli	Erysipelotrichales	Erysipelotrichaceae	Dubosiella
P74	Healthy	CTRL	OTU8484	21	Firmicutes	Bacilli	Erysipelotrichales	Erysipelatoclostridiaceae	Catenibacterium
P64	Healthy	CTRL	OTU8545	21	Firmicutes	Bacilli	Erysipelotrichales	Erysipelotrichaceae	Faecalibaculum
P77	Healthy	2-ABX	OTU8573	21	Verrucomicrobiota	Verrucomicrobiae	Verrucomicrobiales	Akkermansiaceae	Akkermansia
P80	Healthy	2-ABX	OTU8573	21	Verrucomicrobiota	Verrucomicrobiae	Verrucomicrobiales	Akkermansiaceae	Akkermansia
P77	Healthy	2-ABX	OTU8574	21	Verrucomicrobiota	Verrucomicrobiae	Verrucomicrobiales	Akkermansiaceae	Akkermansia
P69	Healthy	CTRL	OTU8578	21	Verrucomicrobiota	Verrucomicrobiae	Verrucomicrobiales	Akkermansiaceae	Akkermansia
[truncated: 202,019+ more rows]
