# Supplementary material for: The bacterial microbiome modulates the initiation of brain metastasis by impacting the gut-to-brain axis
Source: iScience. 2025 Jan 22;28(2):111874. doi: 10.1016/j.isci.2025.111874 (PMC11848439; doi:10.1016/j.isci.2025.111874)
Supplement: Table S2. Metabolite quantification in plasma, related to Figures 3 and S3 — Individual excel sheet reporting the absolute bile acid and relative polar metabolite abundance in plasma generated by mass spectrometry. [file mmc3.xlsx]

## Sheet: Bile_Acids
Sample_ID	Time.point	Treatment	3Oxo-CA (ng/ml)	7Keto-DCA (ng/ml)	7Keto-LCA (ng/ml)	aMCA (ng/ml)	bMCA (ng/ml)	CA (ng/ml)	CDCA (ng/ml)	DCA (ng/ml)	GCA (ng/ml)	GCDCA (ng/ml)	GHDCA (ng/ml)	GLCA (ng/ml)	GUDCA (ng/ml)	IsoDCA (ng/ml)	LCA (ng/ml)	MCA (ng/ml)	MDCA (ng/ml)	TaMCA (ng/ml)	TbMCA (ng/ml)	TCA (ng/ml)	TCDCA (ng/ml)	TDCA (ng/ml)	THDCA (ng/ml)	TLCA (ng/ml)	TUDCA (ng/ml)	UDCA (ng/ml)	wMCA (ng/ml)
JJ_BA_122021_Mouse1_1	Healthy	2-ABX	1.324	13.81	1.68	16.426	3480.16	82.106	52.46	N.D.	N.D.	N.D.	N.D.	N.D.	N.D.	N.D.	N.D.	20.236	N.D.	149.542	1342.62	744.522	22.582	N.D.	N.D.	N.D.	21.82	261.266	3.83
JJ_BA_122021_Mouse2_2	Healthy	2-ABX	2.21	15.072	N.D.	42.722	5346.79	141.012	67.242	N.D.	N.D.	N.D.	N.D.	N.D.	N.D.	N.D.	N.D.	N.D.	N.D.	296.916	1687.8	1028.17	38.156	N.D.	N.D.	N.D.	29.624	413.58	5.42
JJ_BA_122021_Mouse3_3	Healthy	2-ABX	N.D.	8.458	N.D.	22.79	2615.02	94.156	43.962	N.D.	N.D.	N.D.	N.D.	N.D.	N.D.	N.D.	N.D.	14.492	N.D.	166.614	1084.61	689.608	21.938	N.D.	N.D.	N.D.	33.178	197.786	3.128
JJ_BA_122021_Mouse4_4	Healthy	CTRL	16.502	128.298	N.D.	37.44	794.736	504.236	19.83	195.912	10.756	N.D.	N.D.	N.D.	N.D.	N.D.	N.D.	5.66	N.D.	110.85	163.372	209.322	9.892	31.764	12.218	N.D.	8.594	155.716	1284.86
JJ_BA_122021_Mouse5_5	Healthy	CTRL	10.616	24.158	N.D.	38.302	954.358	376.736	65.572	311.192	6.742	N.D.	N.D.	N.D.	N.D.	N.D.	22.732	N.D.	51.124	139.374	314.386	290.108	25.07	57.244	13.376	N.D.	12.832	164.968	556.32
JJ_BA_122021_Mouse6_6	Healthy	CTRL	983.106	10860.4	108.012	3401.56	22788	51611	1274.16	3539.45	246.99	N.D.	1.594	N.D.	N.D.	1.568	206.554	N.D.	1141.48	11614.1	47705.3	59041.6	1946.97	1597.3	796.716	29.57	1616.63	1929.19	15182.3
JJ_BA_122021_Mouse7_7	Healthy	CTRL	2.446	11.208	N.D.	9.902	163.67	82.034	13.594	9.1	N.D.	N.D.	N.D.	N.D.	N.D.	N.D.	N.D.	2.856	N.D.	11.958	40.366	97.572	5.428	N.D.	1.212	N.D.	6.594	86.216	143.598
JJ_BA_122021_Mouse8_8	Healthy	CTRL	13.974	75.722	0.946	33.208	912.6	614.018	29.024	166.942	9.872	N.D.	N.D.	N.D.	N.D.	N.D.	N.D.	7.49	6.484	189.36	397.612	385.104	25.496	30.23	8.066	N.D.	20.73	310.518	750.946
JJ_BA_122021_Mouse9_9	Healthy	CTRL	5.484	28.468	N.D.	13.274	413.936	153.86	30.092	217.462	N.D.	N.D.	N.D.	N.D.	N.D.	N.D.	N.D.	N.D.	7.874	69.266	130.454	116.298	9.934	18.774	1.618	N.D.	6.322	91.52	144.618
JJ_BA_122021_Mouse10_10	Healthy	CTRL	250.8	5765.23	66.974	1189.53	17715	17992.5	603.816	1764.8	142.028	N.D.	N.D.	N.D.	N.D.	N.D.	83.286	N.D.	242.316	5717.58	34621.9	23946.2	820.802	825.786	135.596	14.56	801.498	1392.42	2539.11
JJ_BA_122021_Mouse11_11	Healthy	CTRL	13.686	55.962	N.D.	31.246	697.654	625.792	49.642	136.492	14.144	N.D.	N.D.	N.D.	N.D.	N.D.	N.D.	4.188	8.224	430.56	743.026	705.074	46.398	53.752	6.878	N.D.	18.23	129.716	122.472
JJ_BA_122021_Mouse12_12	Healthy	CTRL	20.262	101.618	N.D.	59.986	1039.12	643.662	49.022	256.758	12.096	N.D.	N.D.	N.D.	N.D.	N.D.	7.274	5.624	18.502	289.566	600.552	439.354	49.904	74.522	6.006	N.D.	24.184	163.59	237.108
JJ_BA_122021_Mouse13_13	Healthy	CTRL	513.642	5453.01	99.572	2198.46	21219.7	33188.5	806.07	3399.55	217.956	N.D.	N.D.	N.D.	N.D.	N.D.	161.126	N.D.	460.568	11676.8	58087	27356.7	1224.86	971.934	263.472	25.392	825.278	1550.23	2870.77
JJ_BA_122021_Mouse14_14	Healthy	4-ABX	N.D.	0.894	N.D.	2.014	269.372	8.174	5.174	N.D.	N.D.	N.D.	N.D.	N.D.	N.D.	N.D.	N.D.	N.D.	N.D.	573.512	5561.87	2526.33	113.3	N.D.	N.D.	N.D.	77.516	22.068	N.D.
JJ_BA_122021_Mouse15_15	Healthy	4-ABX	N.D.	3.108	N.D.	22.482	630.768	190.024	14.678	N.D.	28.706	N.D.	N.D.	N.D.	N.D.	N.D.	N.D.	2.362	N.D.	13224.7	186428	69760.5	2802.3	N.D.	N.D.	2.554	3784.51	8.396	N.D.
JJ_BA_122021_Mouse16_16	Healthy	4-ABX	N.D.	3.51	N.D.	21.03	769.608	166.756	10.694	N.D.	21.556	N.D.	N.D.	N.D.	N.D.	N.D.	N.D.	6.29	N.D.	8691.58	195493	89232	2402.8	N.D.	N.D.	3.122	3524.62	9.668	N.D.
JJ_BA_122021_Mouse17_17	Healthy	4-ABX	N.D.	N.D.	N.D.	N.D.	5.62	N.D.	N.D.	N.D.	N.D.	N.D.	N.D.	N.D.	N.D.	N.D.	N.D.	N.D.	N.D.	162.334	1182.94	697.81	58.87	N.D.	N.D.	N.D.	34.752	N.D.	N.D.
JJ_BA_122021_Mouse18_18	Healthy	4-ABX	N.D.	N.D.	N.D.	0.61	75.044	11.078	N.D.	N.D.	N.D.	N.D.	N.D.	N.D.	N.D.	N.D.	N.D.	N.D.	N.D.	154.048	1066.75	593.122	46.484	N.D.	N.D.	N.D.	19.07	3.71	N.D.
JJ_BA_122021_Mouse19_19	Healthy	4-ABX	N.D.	N.D.	N.D.	N.D.	2.562	N.D.	N.D.	N.D.	N.D.	N.D.	N.D.	N.D.	N.D.	N.D.	N.D.	N.D.	N.D.	130.214	556.546	452.146	32.848	N.D.	N.D.	N.D.	21.636	N.D.	N.D.
JJ_BA_122021_Mouse20_20	Healthy	4-ABX	N.D.	N.D.	N.D.	N.D.	3.766	N.D.	N.D.	N.D.	N.D.	N.D.	N.D.	N.D.	N.D.	N.D.	N.D.	N.D.	N.D.	226.302	975.648	634.902	34.486	N.D.	N.D.	N.D.	21.468	N.D.	N.D.
JJ_BA_122021_Mouse21_21	Healthy	4-ABX	N.D.	N.D.	N.D.	N.D.	5.344	N.D.	N.D.	N.D.	N.D.	N.D.	N.D.	N.D.	N.D.	N.D.	N.D.	N.D.	N.D.	201.066	934.82	503.308	63.012	N.D.	N.D.	N.D.	42.016	N.D.	N.D.
JJ_BA_122021_Mouse22_22	Healthy	4-ABX	N.D.	N.D.	N.D.	N.D.	3.524	N.D.	N.D.	N.D.	N.D.	N.D.	N.D.	N.D.	N.D.	N.D.	N.D.	N.D.	N.D.	264.214	1109.79	723.89	42.798	N.D.	N.D.	N.D.	24.378	N.D.	N.D.
JJ_BA_122021_Mouse23_23	Healthy	4-ABX	N.D.	N.D.	N.D.	N.D.	2.538	N.D.	N.D.	N.D.	N.D.	N.D.	N.D.	N.D.	N.D.	N.D.	N.D.	N.D.	N.D.	64.504	289.736	210.024	17.902	N.D.	N.D.	N.D.	15.922	N.D.	N.D.
JJ_BA_122021_Mouse24_24	Healthy	2-ABX	N.D.	18.548	N.D.	69.096	1855.88	40.93	16.294	N.D.	N.D.	N.D.	N.D.	N.D.	N.D.	N.D.	N.D.	N.D.	N.D.	53.808	417.658	398.152	5.316	N.D.	N.D.	N.D.	11.97	116.954	2.684
JJ_BA_122021_Mouse25_25	Healthy	2-ABX	332337	1659.27	48.652	1815.34	25434.2	6.18658e+07	192.25	N.D.	162.718	N.D.	N.D.	N.D.	2.548	N.D.	N.D.	N.D.	240610	5836.42	85720.6	91595.2	1001.41	N.D.	N.D.	N.D.	2900.84	799.314	17.5
JJ_BA_122021_Mouse26_26	Healthy	2-ABX	11.968	453.718	73.704	1537.22	18765.4	1474.3	454.23	N.D.	75.284	N.D.	N.D.	N.D.	2.74	N.D.	N.D.	N.D.	13.608	3323.61	42716.5	55108.4	1182.38	N.D.	N.D.	N.D.	2278.86	1012.8	7.612
JJ_BA_122021_Mouse27_27	Healthy	2-ABX	1.496	30.024	N.D.	92.834	4897.16	71.942	38.954	N.D.	5.734	N.D.	N.D.	N.D.	N.D.	N.D.	N.D.	20.084	N.D.	46.374	526.352	561.234	7.79	N.D.	N.D.	N.D.	22.884	455.708	5.164
JJ_BA_122021_Mouse28_28	Healthy	2-ABX	N.D.	20.936	N.D.	23.962	792.844	20.01	8.256	N.D.	5.88	N.D.	N.D.	N.D.	N.D.	N.D.	N.D.	4.214	N.D.	89.148	482.654	545.732	14.794	N.D.	N.D.	N.D.	13.566	40.04	1.254
JJ_BA_122021_Mouse29_29	Healthy	2-ABX	N.D.	10.138	N.D.	39.092	1323.41	22.198	18.492	N.D.	N.D.	N.D.	N.D.	N.D.	N.D.	N.D.	N.D.	N.D.	N.D.	36.606	238.548	237.748	9.776	N.D.	N.D.	N.D.	9.034	84.708	1.982
JJ_BA_122021_Mouse30_30	Healthy	2-ABX	N.D.	8.282	1.52	51.488	2020.64	24.942	45.104	N.D.	N.D.	N.D.	N.D.	N.D.	N.D.	N.D.	N.D.	N.D.	N.D.	112.972	605.19	566.91	22.206	N.D.	N.D.	N.D.	28.148	210.18	4.74
JJ_BA_122021_Mouse31_31	Healthy	2-ABX	45.382	766.058	218.84	2575.11	53551	5221	2097.76	N.D.	261.82	N.D.	N.D.	N.D.	5.322	N.D.	N.D.	N.D.	42.354	8769.26	125087	139225	2306.63	N.D.	N.D.	N.D.	2788.48	3645.31	31.262
JJ_BA_122021_45102_32	BrM Endpoint	CTRL	2.49	4.364	N.D.	15.536	43.772	168.538	25.942	40.766	N.D.	N.D.	N.D.	N.D.	N.D.	N.D.	N.D.	N.D.	2.58	164.07	138.52	251.6	38.174	30.804	23.192	N.D.	17.724	9.992	74.184
JJ_BA_122021_45104_33	BrM Endpoint	CTRL	50.734	697.16	40.068	894.758	5925.34	6473.11	327.79	2838.05	104.022	N.D.	N.D.	N.D.	N.D.	N.D.	225.222	N.D.	302.2	6012.82	22575.2	36867.5	2324.14	2887.14	925.8	73.442	1061.11	389.65	3096.82
JJ_BA_122021_45105_34	BrM Endpoint	CTRL	N.D.	N.D.	N.D.	N.D.	3.43	N.D.	N.D.	N.D.	5.5	N.D.	N.D.	N.D.	N.D.	N.D.	N.D.	N.D.	N.D.	269.06	604.53	1330.26	105.886	N.D.	33.846	N.D.	31.572	N.D.	2.346
JJ_BA_122021_45393_35	BrM Endpoint	CTRL	N.D.	N.D.	N.D.	86.62	188.846	15.034	N.D.	123.584	8.38	N.D.	N.D.	N.D.	N.D.	N.D.	N.D.	2.632	N.D.	2086.73	8068.44	7631.38	310.268	100.072	101.67	N.D.	338.032	2.522	264.644
JJ_BA_122021_45883_36	BrM Endpoint	CTRL	7.352	60.844	7.878	67.25	1031.06	378.952	55.982	N.D.	N.D.	N.D.	N.D.	N.D.	N.D.	N.D.	N.D.	6.256	N.D.	49.538	137.446	122.626	8.94	N.D.	N.D.	N.D.	11.022	247.208	7.818
JJ_BA_122021_45884_37	BrM Endpoint	CTRL	41.448	1024.18	30.738	493.208	10213.9	5834	188.632	N.D.	97.95	N.D.	N.D.	N.D.	N.D.	N.D.	N.D.	N.D.	7.242	10355.6	128096	92032.1	2070.58	N.D.	N.D.	2.508	3527.37	719.39	19.798
JJ_BA_122021_45885_38	BrM Endpoint	CTRL	8.838	45.026	8.638	433.986	1896.08	1470.55	126.278	1699.33	70.21	N.D.	N.D.	N.D.	N.D.	N.D.	220.094	N.D.	96.012	14305.6	50783.7	71576.2	3296.17	2826.02	1665.1	73.244	2076.96	130.13	2068.86
JJ_BA_122021_41045_39	BrM Endpoint	CTRL	N.D.	N.D.	N.D.	N.D.	1.898	N.D.	N.D.	6.798	N.D.	N.D.	N.D.	N.D.	N.D.	N.D.	N.D.	N.D.	N.D.	95.056	676.32	1344.5	27.404	9.5	25.864	N.D.	27.598	N.D.	4.224
JJ_BA_122021_41037_40	BrM Endpoint	CTRL	45.954	543.104	N.D.	453.018	654.522	8010.24	140.072	521.08	97.038	N.D.	1.676	N.D.	N.D.	N.D.	33.854	11.946	55.722	11729.7	32723.1	43719.7	2287.56	2104.89	2982.18	61.718	1556.99	66.95	1693.94
JJ_BA_122021_41040_41	BrM Endpoint	CTRL	1080.2	8113.65	202.548	8659.11	28887.7	55153.3	2051.62	2933.95	139.91	N.D.	5.552	N.D.	N.D.	N.D.	225.578	N.D.	2786.88	6714.2	13359	10829.4	651.716	431.116	927.562	30.994	457.564	3422.99	25728.2
LLOQ			1.3	0.6	0.6	0.6	0.6	2.5	5	5	5	8	1.3	0.6	2.5	0.6	1.3	1.3	0.6	0.6	0.6	5	5	5	0.6	2.5	1.3	2.5	0.6

## Sheet: Polar_Metabolites
Sample_ID	Time.point	Treatment	N-ACETYLLEUCINE	5-HYDROXYINDOLEACETATE	N-ACETYLPHENYLALANINE	6-HYDROXYMELATONIN	NICOTINAMIDE	4-ACETAMIDOBUTANOATE	PANTOTHENATE	THYMIDINE	METHYLTHIOADENOSINE	DEOXYURIDINE	STEAROYLCARNITINE	1-METHYLADENOSINE	PALMITOYLCARNITINE	MYRISTOYLCARNITINE (TETRADECANOYLCARNITINE)	LAUROYLCARNITINE	DECANOYLCARNITINE	ADENOSINE	HEXANOYLCARNITINE	CREATININE	TRYPTAMINE	OXOPROLINE	ISOVALERYLCARNITINE	TRIMETHYLAMINE	GLYCOCHOLATE	BUTYRYLCARNITINE	CHOLINE	AICAR	SEROTONIN	RIBOFLAVIN	XANTHURENATE	N-ACETYLSERINE	XANTHOSINE	5-METHYLCYTOSINE	P-OCTOPAMINE	1-METHYLNICOTINAMIDE	ACETYLCARNITINE	4-GUANIDINOBUTANOATE	DEOXYCARNITINE	LEUCINE	PHENYLALANINE	TRYPTOPHAN	KYNURENINE	BETAINE	N-ACETYLPUTRESCINE	DIETHANOLAMINE	ISOLEUCINE	ETHANOLAMINE
JJ_MPTA_122021_Mouse1_1	Healthy	2-ABX	26103.6	23675.5	25858	2318.3	3.4783e+06	37004.6	1.18177e+06	16688.2	238284	3548.63	444682	34136.1	2.57658e+06	1.38052e+06	449038	126435	7840.48	592394	1.95873e+07	512.763	132234	2.39789e+06	99346.4	394.986	2.06591e+06	1.21425e+07	1137.19	2541.82	16844.3	194429	66684.4	8415.98	4257.83	16337.6	118039	5.88045e+07	895596	1.59317e+06	1.34967e+06	3.21533e+06	2.61852e+06	40232.9	5.88127e+07	45351	7138.89	513740	152278
JJ_MPTA_122021_Mouse2_2	Healthy	2-ABX	30234	24893.4	26172.6	2018.91	2.4018e+06	47329.5	1.05592e+06	13313.4	232922	3539.16	435728	31969.1	2.419e+06	1.21941e+06	356860	133782	9714.95	475083	2.13028e+07	422.1	154439	2.268e+06	125134	417.17	1.80403e+06	1.32173e+07	1006.8	4344.2	18485.2	264145	92384.2	9406.84	7155.89	24129.8	94874.5	5.47115e+07	850607	1.59219e+06	1.31695e+06	3.18723e+06	2.28342e+06	23051.7	5.29633e+07	36868.1	11645	492046	135098
JJ_MPTA_122021_Mouse3_3	Healthy	2-ABX	23561.3	16653.8	24995.8	1480.55	3.40945e+06	22408.1	969496	12233.3	157337	2930.45	409501	8822.69	2.52347e+06	1.48691e+06	378409	200462	40557.8	552988	1.78779e+07	569.177	90143.5	1.28537e+06	137451	260.557	1.82859e+06	1.32588e+07	1065.74	1.22862e+06	19055.6	156602	120025	2048.06	4818.35	14784.9	69669.1	4.26728e+07	302941	610702	872626	2.37336e+06	2.13422e+06	18466.9	4.18038e+07	24564	11228	420811	152268
JJ_MPTA_122021_Mouse4_4	Healthy	CTRL	33059.8	22531.5	32753.8	1376.56	3.10561e+06	59213.2	1.15758e+06	19800.4	254094	4262.81	370164	30071.2	2.87643e+06	1.17566e+06	301920	101280	8835.01	373987	2.37599e+07	598.998	168176	2.34019e+06	358636	993.335	2.25086e+06	1.23417e+07	2158.39	8282.04	15298.4	118464	52291.5	3858.09	7292.44	21406.6	83267.7	6.29667e+07	700767	1.44163e+06	1.70811e+06	4.25866e+06	2.14456e+06	20859.8	5.21862e+07	34474.7	6911.11	687639	126358
JJ_MPTA_122021_Mouse5_5	Healthy	CTRL	27836.4	42003	23478.2	2080.51	3.25965e+06	57777	952902	16980.9	236624	4752.56	357649	33096.9	2.23902e+06	1.12236e+06	346905	110915	11926.1	433581	2.2787e+07	483.556	149417	1.94792e+06	180612	591.169	2.86999e+06	9.8803e+06	2749.62	3148.37	16744.8	132548	35520.5	6198.99	3518.96	10490.2	75980	5.70827e+07	809783	1.64356e+06	1.10911e+06	2.7246e+06	2.78457e+06	26057.3	4.02291e+07	71610.4	7433.85	570509	129550
JJ_MPTA_122021_Mouse6_6	Healthy	CTRL	26301.1	24622.1	66010.8	2836.12	2.48473e+06	41377.9	750875	27120.1	280091	6331.01	812642	37933	6.14891e+06	2.67373e+06	680728	262644	35080.8	749371	2.71342e+07	1746.16	248775	4.0248e+06	301653	26421.8	2.36311e+06	2.08625e+07	4222.31	13659.9	24889.2	132653	45430.2	5162.14	12235	8571.09	81743.6	5.577e+07	1.39733e+06	2.44273e+06	1.07022e+06	5.53493e+06	3.29572e+06	31978.7	6.28967e+07	34254	5443.76	515382	306777
JJ_MPTA_122021_Mouse7_7	Healthy	CTRL	24281.6	17230.5	20964.2	1483.02	2.08578e+06	28274.5	846039	12704.6	171913	3655.36	520250	27916.7	3.2843e+06	1.90529e+06	487948	111747	6923.86	487890	1.84843e+07	936.872	130882	2.09082e+06	480854	227.465	2.31856e+06	8.77932e+06	1029.98	2461.37	12651	217992	60998.2	6936.09	4188.89	12768.1	77867.4	6.78545e+07	628119	1.25793e+06	930310	2.92019e+06	1.86291e+06	16585	3.28594e+07	30565.5	7142.39	401986	137750
JJ_MPTA_122021_Mouse8_8	Healthy	CTRL	21993.7	29694.5	20631.2	1372.92	1.89398e+06	27707.3	1.04982e+06	17025.5	190374	4358.47	405951	16295	2.59407e+06	1.25724e+06	371661	125325	10712.3	593591	1.95394e+07	906.528	129684	2.48888e+06	205585	732.832	2.94244e+06	1.02219e+07	2298.44	18106.7	16391.5	107251	39920.3	4871.47	6648.47	17087.9	52655.6	6.15877e+07	651629	1.40493e+06	1.07544e+06	2.67425e+06	2.2758e+06	19861.2	4.41234e+07	30268	5664.84	445430	133754
JJ_MPTA_122021_Mouse9_9	Healthy	CTRL	24256.1	22930.1	24309.9	1174.44	1.25904e+06	26154	678194	16779.4	180487	3714.49	236309	23130.9	1.31788e+06	587925	192703	56916.3	11345.5	194130	1.6482e+07	0.011	101735	1.48656e+06	400172	278.826	3.45007e+06	1.09246e+07	1954.05	5680.33	12186	148922	29879.2	1898.99	5234.6	12090.6	21718.2	5.22308e+07	619869	1.33534e+06	1.22582e+06	3.91384e+06	2.3012e+06	22715.9	4.20162e+07	32226.1	5216.92	386493	113996
JJ_MPTA_122021_Mouse10_10	Healthy	CTRL	17472	47460.6	45007	2743.83	1.03106e+06	43062.2	1.05438e+06	24740.5	176801	5692.41	580793	21308.8	4.70525e+06	2.17796e+06	710365	281252	18172.5	1.11962e+06	2.48027e+07	1035.69	200742	1.76099e+06	247542	13255.3	2.11545e+06	1.96549e+07	3042.73	4660.9	15216.1	80339.5	44035.1	6138.02	11781.7	21436.6	28822.9	8.01251e+07	1.7689e+06	3.50598e+06	841674	3.6561e+06	2.68204e+06	19835	7.03797e+07	27502.5	5311.95	308584	242378
JJ_MPTA_122021_Mouse11_11	Healthy	CTRL	23328.5	30705.2	21675.6	1341.65	991734	27918.4	888021	13036.4	209221	3432.4	402646	25830	2.72693e+06	1.2954e+06	452523	171954	93554.7	686738	2.35529e+07	644.427	127463	1.40798e+06	397294	1136.19	3.41874e+06	8.96752e+06	2443.69	173413	11622.5	117696	32648.2	7071.24	5843.41	15318.2	25430.6	7.08783e+07	656802	1.30186e+06	990233	3.23654e+06	2.35849e+06	17521.7	3.76554e+07	26245.7	5819.03	429740	115004
JJ_MPTA_122021_Mouse12_12	Healthy	CTRL	27606	22671.7	29262.3	1538.47	1.03297e+06	34521.4	1.03117e+06	13843.4	166243	3672.27	283802	23134.4	1.49949e+06	762517	252839	79028.2	45243.9	363292	2.01395e+07	408.187	111255	1.76939e+06	463839	1083.92	3.90641e+06	1.05208e+07	1375.12	137629	20667.1	231695	36321.1	4440.81	7172.15	17942.3	32849.9	5.49205e+07	701585	1.53219e+06	1.38283e+06	3.89264e+06	2.421e+06	20841.4	3.75544e+07	37572.4	6785.06	584036	118242
JJ_MPTA_122021_Mouse13_13	Healthy	CTRL	27696.9	48889.5	76909.7	4012.53	713041	75430.1	672253	19482.6	238060	4932.77	521679	31751.9	4.73969e+06	3.59994e+06	1.27668e+06	347107	33112.2	1.54017e+06	2.96479e+07	1028.94	141476	3.34017e+06	367622	18521.1	3.47329e+06	1.87811e+07	2478.34	61667.8	14493.7	118976	29870.6	3757.62	7407.01	9023.5	23022.8	8.04955e+07	1.77729e+06	3.2381e+06	775895	4.35414e+06	2.71327e+06	22403.7	6.03973e+07	56506.3	5543.55	345271	243319
JJ_MPTA_122021_Mouse14_14	Healthy	4-ABX	28447.8	8634.17	30817.6	1737.75	1.65373e+06	24604.2	954644	11979	131549	2285.7	308210	18510.7	1.63097e+06	573389	191897	62657.6	26807.3	218135	1.63055e+07	0.01	113847	1.14122e+06	108994	261.124	952796	1.44445e+07	614.732	573793	13821.4	209399	55102.1	8805.46	4399.6	11414	56838.3	4.03798e+07	763885	1.53793e+06	1.65094e+06	4.00806e+06	3.06148e+06	24468.5	4.818e+07	11066.7	7785.43	645238	125413
JJ_MPTA_122021_Mouse15_15	Healthy	4-ABX	41650.2	11245.2	90868.8	4531.03	1.86732e+06	40914.5	1.17799e+06	14369.1	235805	4012.45	221147	16891.5	1.67084e+06	965233	377106	164783	207302	663252	2.48039e+07	0.011	168113	1.38569e+06	153230	2775.49	1.35799e+06	2.51414e+07	2022.41	1.59898e+06	15800.7	161112	131390	10045.6	8301.99	14461.1	53382.2	4.6998e+07	721193	1.4256e+06	1.1549e+06	4.88843e+06	2.56569e+06	18877.3	6.38249e+07	14792.1	10779.7	440411	301977
JJ_MPTA_122021_Mouse16_16	Healthy	4-ABX	30967.6	10544.2	58476.8	4082.69	1.392e+06	44866.4	1.13586e+06	25980.4	250258	6074.62	413417	27066.4	3.44652e+06	1.92059e+06	702564	354724	72785.1	1.13153e+06	2.05593e+07	697.099	173653	1.81653e+06	107004	1827.43	1.80994e+06	2.05242e+07	2405.81	100790	16837.3	97123.5	49406	5364.84	9486.32	12565.8	49265.9	6.28536e+07	1.49237e+06	3.19652e+06	1.02528e+06	4.39321e+06	3.05688e+06	24796.1	6.20644e+07	17003.3	6075.9	395026	289198
JJ_MPTA_122021_Mouse17_17	Healthy	4-ABX	27279.8	7036.55	26381.5	1845.18	1.68207e+06	22562.8	963717	13345.1	219936	3056.3	438085	20331.3	2.10246e+06	846781	229942	127405	200277	361131	2.01269e+07	0.01	131826	934182	112887	119.348	1.6585e+06	1.16439e+07	1140.65	1.30074e+06	11357.5	152856	52744.6	2061.5	5391.27	12660.3	34593.5	4.29677e+07	656315	1.36597e+06	1.01592e+06	3.08276e+06	2.67688e+06	16179.8	3.61279e+07	11440.4	7202.87	482378	114095
JJ_MPTA_122021_Mouse18_18	Healthy	4-ABX	27831.6	11002.3	27082.4	1986.74	1.33606e+06	37807.8	787619	14327.3	146785	2843.89	469946	24342.5	2.58603e+06	1.17727e+06	401385	134882	7516.84	473088	1.99918e+07	663.362	129748	1.22394e+06	107801	95.204	1.64236e+06	1.02758e+07	955.305	2513.87	12757.7	195818	45842.2	11871.2	5653.85	16155	40903.4	5.6519e+07	711267	1.39435e+06	1.3224e+06	3.38921e+06	2.68765e+06	20187.9	4.28567e+07	11844.4	6431.89	536727	124720
JJ_MPTA_122021_Mouse19_19	Healthy	4-ABX	29026.5	8558.14	27969.3	2385.86	1.64864e+06	31188.3	883746	15987.5	182768	3872.22	322256	24977.3	1.9456e+06	915253	230022	96646.4	8033.21	358011	1.82169e+07	381.291	110932	1.38855e+06	107988	93.948	1.29258e+06	1.07348e+07	501.863	3704.62	17119.2	164097	31103.9	5878.99	7805.93	15839.9	40302.9	4.97983e+07	926126	1.77313e+06	1.2945e+06	3.14415e+06	3.60059e+06	21129.2	4.21289e+07	16289.2	5536.55	651021	128978
JJ_MPTA_122021_Mouse20_20	Healthy	4-ABX	27239.7	8426.34	30802.7	2728.31	1.01936e+06	26611.8	1.19915e+06	16935.1	185358	4354.32	557174	30178.3	2.90302e+06	1.2035e+06	306298	106440	9784.78	468998	2.19055e+07	831.819	126410	1.21095e+06	99646.3	87.931	1.70799e+06	9.23902e+06	1107.35	6694.23	12215.3	118912	39817.2	8601.71	5725.48	20778.7	20679	6.25528e+07	646528	1.23965e+06	1.26692e+06	3.6689e+06	3.4433e+06	22322.3	3.6556e+07	15148.7	6868.65	596989	118036
JJ_MPTA_122021_Mouse21_21	Healthy	4-ABX	31839.4	6915.98	29574.4	1682.9	1.73329e+06	18528	710707	11973.2	142866	2989.35	344717	11671.4	1.79892e+06	799849	233380	148456	41249.3	406666	1.41472e+07	0.012	87655.6	1.11542e+06	136409	60.024	1.49365e+06	1.29136e+07	429.691	916657	13708.6	189410	87898.8	2260.13	5935.76	14359.3	43113.8	4.36472e+07	431870	875240	1.21353e+06	3.43292e+06	2.6319e+06	24622.4	3.80287e+07	10527.3	10347.5	550675	152002
JJ_MPTA_122021_Mouse22_22	Healthy	4-ABX	29830.9	10046.5	27406.9	2577.77	1.0621e+06	30530.5	1.09598e+06	10816	210864	3168.07	485627	24502	2.90806e+06	1.47228e+06	478254	151490	9770.91	662979	2.1445e+07	1071.24	112052	1.22019e+06	113226	81.414	2.15655e+06	1.21546e+07	1175.11	7703.57	15273.4	175419	44568.2	10104.3	5583.2	28363.9	39542.9	6.54777e+07	617385	1.23516e+06	1.05169e+06	3.23943e+06	2.74243e+06	26005.3	3.42967e+07	17361.8	7039.01	505902	144528
JJ_MPTA_122021_Mouse23_23	Healthy	4-ABX	27738.6	12337	26711.5	2180.83	1.36278e+06	32800.7	929909	13236.8	172913	3359.06	363057	27602.8	2.46844e+06	1.09326e+06	275853	101519	11947.6	333215	2.19415e+07	969.05	112087	1.02958e+06	106072	0.01	1.72141e+06	1.12924e+07	901.081	8733.44	19215.2	238022	33147.8	2257.97	6775.86	21255.7	29218.2	3.83394e+07	688370	1.33685e+06	1.03122e+06	3.50013e+06	3.16504e+06	27498.1	3.21998e+07	14712.8	5046.46	495176	140978
JJ_MPTA_122021_Mouse24_24	Healthy	2-ABX	19021.7	24248.1	17682	1718.62	3.12402e+06	24533	788033	14693.5	204084	4191.89	694426	29423.4	4.3606e+06	1.59577e+06	454626	188148	278843	805459	2.15401e+07	635.896	134981	2.76955e+06	93688.5	323.594	1.7831e+06	1.31749e+07	1808.48	1.09748e+06	16192.6	127866	38205.8	4635.5	4567.89	12248.5	82655.6	7.23814e+07	718729	1.30094e+06	1.03478e+06	2.88221e+06	2.71034e+06	35029.8	4.53302e+07	33878.4	6977.14	546497	167361
JJ_MPTA_122021_Mouse25_25	Healthy	2-ABX	40122.7	41651	70475.4	5653.88	2.19771e+06	35037.8	1.23711e+06	15147.7	284021	4577.42	498445	32013.4	4.61208e+06	2.7859e+06	995311	390396	25935.9	1.79819e+06	3.06482e+07	768.344	195336	2.19894e+06	116044	15523.8	2.14322e+06	2.07308e+07	3399.13	31460.2	22241.6	173390	34061.4	3736.76	11517.6	17925	84663.2	8.37443e+07	1.84442e+06	3.61674e+06	1.23676e+06	3.97727e+06	3.48721e+06	23334	5.60738e+07	21058.6	4747.4	610202	285764
JJ_MPTA_122021_Mouse26_26	Healthy	2-ABX	38445.1	34714	65862.4	4067	2.33075e+06	42055.1	1.14758e+06	16047.2	251480	4269.5	442972	30992.6	3.35466e+06	2.32027e+06	975818	508519	18184	2.06646e+06	2.5771e+07	583.046	185962	3.8567e+06	122511	8025.26	2.27388e+06	2.20516e+07	2377.19	8289.57	19259.9	174473	22086.4	4220.04	7576.44	12398	94561.7	8.44688e+07	1.6343e+06	3.63315e+06	1.26443e+06	4.05423e+06	3.37096e+06	34089.8	6.15497e+07	30886.2	4032.65	559380	307415
JJ_MPTA_122021_Mouse27_27	Healthy	2-ABX	24324.6	23916.6	24085	1445.34	3.69064e+06	24552.2	938851	13402.1	147446	3299.07	361058	26269.6	1.82039e+06	866370	232919	91555.5	15852	265504	1.93333e+07	450.603	124654	1.1918e+06	104733	284.227	1.45857e+06	1.25622e+07	928.555	11530.5	15622.5	175810	31539	2131.59	2883.68	8003.92	84209.6	4.7301e+07	910754	1.86958e+06	1.20212e+06	3.12345e+06	3.17756e+06	22118.9	4.93358e+07	16893.1	5581.09	483259	119275
JJ_MPTA_122021_Mouse28_28	Healthy	2-ABX	28567.8	25625.1	29044.9	1770.38	2.47107e+06	26700	978115	14546.8	185892	3724.04	450075	17209.1	2.59283e+06	1.00293e+06	300088	84941.3	14272.6	335018	2.02632e+07	619.411	110206	1.56728e+06	97013.2	555.378	1.97813e+06	1.02861e+07	1158.64	5996.68	19559.6	106356	39254.3	3916.93	9428.96	27731.8	83629.3	5.17352e+07	489860	1.01343e+06	1.09436e+06	3.14735e+06	2.84595e+06	23479.4	3.98226e+07	22887.7	8251.11	397333	157313
JJ_MPTA_122021_Mouse29_29	Healthy	2-ABX	41206.8	35682	43336.9	1741.7	2.93233e+06	37040.1	1.07942e+06	14674.4	186274	3406.48	320809	23849.6	1.80646e+06	812785	237719	65927.5	4847.07	256552	2.14204e+07	371.431	82666.8	1.50583e+06	106717	189.09	2.9029e+06	1.06169e+07	674.41	1526.76	22170	188689	45203.6	2686.98	6001.34	23360.9	91171	4.53965e+07	536669	1.05283e+06	1.27941e+06	3.00122e+06	2.52255e+06	24567.7	4.1633e+07	19789.2	8314.8	471437	145273
JJ_MPTA_122021_Mouse30_30	Healthy	2-ABX	23554.7	29019	24537.7	2230.95	2.89299e+06	22829	1.00077e+06	16459.5	260237	3982.31	467449	32117.1	3.14613e+06	1.7066e+06	468594	179447	9582.49	693302	1.96735e+07	848.112	127909	2.92182e+06	92889.5	412.743	2.73081e+06	1.14778e+07	1845.23	3705.49	16085.3	248820	33959.9	2854.34	5593.93	14225.3	81742.4	6.41954e+07	794067	1.51455e+06	978327	2.88833e+06	3.10935e+06	18986.7	4.10882e+07	19520	7194.01	426024	141502
JJ_MPTA_122021_Mouse31_31	Healthy	2-ABX	32967.1	41444.3	62428.8	2572.25	2.0153e+06	53843.6	975205	22346.2	269207	4750.22	538288	37111.1	4.55304e+06	3.24328e+06	1.10445e+06	446464	119562	1.71663e+06	2.47591e+07	1153.7	191640	5.06374e+06	126536	24811.9	2.28862e+06	2.06222e+07	1895.22	154289	18185	153244	25783.4	5381.14	12596.2	12279.5	83817.6	7.47861e+07	1.4074e+06	2.71417e+06	1.3172e+06	5.00857e+06	3.0357e+06	24542.7	6.39236e+07	40706.9	5153.84	537055	320961
JJ_MPTA_122021_45102_32	BrM Endpoint	CTRL	34919	10736.8	98920.6	3618.05	965847	23213.7	1.17598e+06	32834.4	248492	6646.54	403613	25234.7	3.34245e+06	1.71444e+06	488452	230464	30032.5	840860	2.99003e+07	753.247	196849	3.64428e+06	253499	9599.42	2.10101e+06	2.16136e+07	9420.25	57569.2	16427.4	117463	37040.1	5473.89	11514.3	12546.6	19550.4	5.37255e+07	905542	1.91399e+06	1.32765e+06	6.58697e+06	3.58104e+06	14468.1	6.41626e+07	11578.9	6406.07	470457	326360
JJ_MPTA_122021_45104_33	BrM Endpoint	CTRL	11648.6	3273.42	24957.1	1057.31	3.97962e+06	37942.8	1.47336e+06	17921.9	192957	5406.27	813506	27152.3	4.34751e+06	2.04624e+06	444331	201918	17005.8	462254	2.49913e+07	804.065	165558	1.06971e+06	204583	402.353	877368	1.016e+07	11668	23453.7	12345.9	94524.1	29851	3773.83	7646.74	11681.9	55813.4	5.39847e+07	226991	404894	584473	3.81691e+06	2.21547e+06	15306.4	5.03366e+07	63139.3	4294.51	286769	174401
JJ_MPTA_122021_45105_34	BrM Endpoint	CTRL	22000.7	9634.59	64093.4	2607.55	1.63716e+06	70376.9	2.68494e+06	22886.1	189157	5013.85	1.81005e+06	15248.8	9.81697e+06	6.49836e+06	1.83181e+06	720423	32113.5	1.93319e+06	2.83964e+07	637.038	107374	1.64665e+06	112669	619.323	1.15731e+06	2.11265e+07	15520.4	609016	19732.8	73816.9	80685.1	2803.97	8826.29	19542.5	93726.3	6.48621e+07	701262	1.34799e+06	875848	4.0369e+06	1.70175e+06	9255.01	4.88761e+07	30782.1	11946.5	341402	411946
JJ_MPTA_122021_45393_35	BrM Endpoint	CTRL	40032.2	13279.8	262982	3893.49	1.61831e+06	42073.9	1.19528e+06	10265	185766	2804.51	193111	21076.9	1.01961e+06	445337	179994	112037	13724	205102	1.932e+07	219.797	199427	3.06879e+06	145000	355.845	744103	2.54856e+07	2998.11	331598	18720.4	179770	38700.6	4919.5	8894.99	23192.4	151978	4.02694e+07	995547	2.16985e+06	1.61978e+06	9.80638e+06	2.51983e+06	12664.7	7.71338e+07	15686.4	8423.49	394311	286347
JJ_MPTA_122021_45883_36	BrM Endpoint	CTRL	17822	15729.7	22803.2	1140.63	2.00038e+06	35342.8	1.12581e+06	14410.7	166105	4074.4	424286	22331	2.60213e+06	1.50405e+06	311648	98411	11630.7	363901	1.9405e+07	720.288	124141	1.11931e+06	164432	191.51	1.34208e+06	1.02561e+07	3283.64	48707	13910.2	75485.9	52184.5	6415.17	4216.13	15884.9	136254	5.15365e+07	470661	969492	1.01633e+06	2.96158e+06	1.80977e+06	14296.1	3.87351e+07	21324.1	10025.4	435710	142043
JJ_MPTA_122021_45884_37	BrM Endpoint	CTRL	56791.9	32179.4	135774	3814.69	1.60565e+06	40434	1.52933e+06	25793.1	226317	4365.58	670396	24619.2	4.9513e+06	2.03451e+06	536509	235974	27242.6	755762	2.82935e+07	669.884	199992	4.01626e+06	212313	10904.8	1.72567e+06	2.37937e+07	7272.48	52459.8	18431.4	98777.7	56784.5	12097.1	13045.1	15930.1	65317.5	5.46293e+07	878840	1.77387e+06	2.07565e+06	8.42748e+06	3.23717e+06	15661.2	7.29911e+07	27040.9	13673.4	773929	346096
JJ_MPTA_122021_45885_38	BrM Endpoint	CTRL	31262.8	13695	106123	2084.75	754260	16561.4	994978	20075.7	148110	3730.32	202338	17569	1.01122e+06	452198	140540	77576.9	18040.6	266346	1.9189e+07	0.01	221798	2.15469e+06	190758	6920.37	1.81506e+06	2.06442e+07	6364.26	25656.6	15349.6	91175.7	27949.1	1665.68	11023.9	9615.4	18188	3.19483e+07	1.33548e+06	2.60557e+06	1.26963e+06	8.20453e+06	2.54764e+06	10408.8	6.89015e+07	10757.1	7915.13	380841	238294
JJ_MPTA_122021_41045_39	BrM Endpoint	CTRL	8068.48	7832.05	14619.3	799.244	2.48397e+06	22341.7	1.04419e+06	36411.3	179121	7716.88	1.08513e+06	34328.3	5.0177e+06	1.84589e+06	654552	317931	12120.1	1.01815e+06	2.43762e+07	529.418	129032	1.13047e+06	217193	540.438	2.05866e+06	8.99062e+06	5262.74	5009.44	6242.34	46177	25137	3563.61	4439.34	11205	54901.3	7.36491e+07	731958	1.49156e+06	716010	3.07332e+06	2.18081e+06	11817.3	3.73874e+07	27125.7	7008.97	350849	135291
JJ_MPTA_122021_41037_40	BrM Endpoint	CTRL	13720	6633.41	30450.4	2007.8	935244	11003.6	1.0718e+06	32338.9	180810	6918.2	594467	16141.7	5.09519e+06	2.52423e+06	815471	364416	21369.6	1.18112e+06	2.30592e+07	390.027	156718	1.13862e+06	172061	10062.3	1.30167e+06	1.74319e+07	8521.67	25184.2	8063.78	28857.4	25976.3	1607.2	10568.6	3948.22	13788.1	7.75743e+07	510041	1.05124e+06	1.0748e+06	3.29806e+06	2.09024e+06	6689.72	5.30418e+07	8892.45	4628.31	427021	290472
JJ_MPTA_122021_41040_41	BrM Endpoint	CTRL	29541	9098.38	68370.2	2634.44	1.17177e+06	16640.6	794324	26728.7	272503	5628.47	582727	31062.7	4.44378e+06	2.34689e+06	864491	314929	46312	1.1622e+06	3.04007e+07	1674.17	296412	2.38037e+06	272233	17604.2	1.72214e+06	2.22129e+07	3194.59	270986	15325.6	78320.6	21317.6	3733.92	16561.2	12623.7	44562	6.76532e+07	1.12107e+06	2.05241e+06	1.13461e+06	4.50653e+06	3.11069e+06	15518.1	6.37627e+07	11145.9	5240.43	509757	403158
[truncated: 124 more columns]
